# Supplementary material for: A Genomic Survey of the Natural Product Biosynthetic Potential of Actinomycetes Isolated from New Zealand Lichens
Source: mSystems. 2023 Feb 7;8(2):e01030-22. doi: 10.1128/msystems.01030-22 (PMC10134820; doi:10.1128/msystems.01030-22)
Supplement: DATA SET S1 [file msystems.01030-22-s0001.xlsx]

## Sheet: Dataset S1
user_genome	N50	num_of_contigs	domain	phylum	class	order	family	genus	species	closest_placement_ani	lichen_id
Li4c-H7	71237	278	Bacteria	Actinobacteriota	Actinomycetia	Streptomycetales	Streptomycetaceae	Streptomyces		94.1	5
Li4c-D4	336	312	fails on GTDB-Tk								10
Li4c-D5	402	3556	fails on GTDB-Tk								10
Li4c-F1	209848	265	Bacteria	Actinobacteriota	Actinomycetia	Mycobacteriales	Micromonosporaceae	Micromonospora		94.35	10
Li1c-D9	178893	6987	Bacteria	Actinobacteriota	Actinomycetia	Streptomycetales	Streptomycetaceae	Streptomyces	Streptomyces fulvissimus	97.83	11
Li1c-G1	256999	227	Bacteria	Actinobacteriota	Actinomycetia	Streptomycetales	Streptomycetaceae	Streptomyces	Streptomyces sp900116325	97.06	11
Li1c-G3	458373	124	Bacteria	Actinobacteriota	Actinomycetia	Streptomycetales	Streptomycetaceae	Streptomyces	Streptomyces sp003751445	96.6	11
Li1c-G9	298568	153	Bacteria	Actinobacteriota	Actinomycetia	Streptomycetales	Streptomycetaceae	Streptomyces	Streptomyces fulvissimus	97.82	11
Li2c-E10	328073	736	Bacteria	Actinobacteriota	Actinomycetia	Streptomycetales	Streptomycetaceae	Streptomyces		94.3	11
Li2c-E9	297717	338	Bacteria	Actinobacteriota	Actinomycetia	Streptomycetales	Streptomycetaceae	Streptomyces	Streptomyces fulvissimus	97.81	11
Li2c-F7	249370	314	Bacteria	Actinobacteriota	Actinomycetia	Streptomycetales	Streptomycetaceae	Streptomyces			11
Li1c-G6	259440	133	Bacteria	Actinobacteriota	Actinomycetia	Streptomycetales	Streptomycetaceae	Streptomyces	Streptomyces sp900116325	95.82	13
Li3c-C11	388	2460	fails on GTDB-Tk								13
Li3c-C12	418	4048	Bacteria	Actinobacteriota	Actinomycetia	Streptomycetales	Streptomycetaceae	Streptomyces			13
Li1c-D10	130444	119	Bacteria	Actinobacteriota	Actinomycetia	Streptomycetales	Streptomycetaceae	Streptomyces	Streptomyces halstedii	98.36	16
Li1c-E3	400758	74	Bacteria	Actinobacteriota	Actinomycetia	Streptomycetales	Streptomycetaceae	Streptomyces	Streptomyces halstedii	98.4	16
Li3c-A10	395	3016	fails on GTDB-Tk								16
Li1c-G12	591429	180	Bacteria	Actinobacteriota	Actinomycetia	Mycobacteriales	Mycobacteriaceae	Rhodococcus		88.13	17
Li2c-H1	625	7754	Bacteria	Actinobacteriota	Actinomycetia	Streptomycetales	Streptomycetaceae	Streptomyces		92.81	17
Li2c-H2	379	2862	fails on GTDB-Tk								17
Li1c-A12	340022	579	Bacteria	Actinobacteriota	Actinomycetia	Streptomycetales	Streptomycetaceae	Streptomyces	Streptomyces diastaticus	99.37	18
Li1c-A9	255396	2659	Bacteria	Actinobacteriota	Actinomycetia	Streptomycetales	Streptomycetaceae	Streptomyces	Streptomyces diastaticus	99.42	18
Li1c-B10	696554	1833	fails on GTDB-Tk								18
Li1c-B2	387489	55	Bacteria	Actinobacteriota	Actinomycetia	Streptomycetales	Streptomycetaceae	Streptomyces	Streptomyces albidoflavus	99.72	18
Li1c-B4	279892	98	Bacteria	Actinobacteriota	Actinomycetia	Streptomycetales	Streptomycetaceae	Streptomyces	Streptomyces albidoflavus	99.04	18
Li1c-B6	520686	84	Bacteria	Actinobacteriota	Actinomycetia	Mycobacteriales	Mycobacteriaceae	Nocardia		87.11	18
Li1c-C4	289600	448	Bacteria	Actinobacteriota	Actinomycetia	Streptomycetales	Streptomycetaceae	Streptomyces	Streptomyces albus	99.69	18
Li3c-B3	417	5624	Bacteria	Actinobacteriota	Actinomycetia	Streptomycetales	Streptomycetaceae	Streptomyces			18
Li3c-H7	431	3835	fails on GTDB-Tk								18
Li3c-B5	1332	6570	Bacteria	Actinobacteriota	Actinomycetia	Streptomycetales	Streptomycetaceae	Streptomyces		91.06	19
Li3c-B7	1773	5026	Bacteria	Actinobacteriota	Actinomycetia	Streptomycetales	Streptomycetaceae	Streptomyces		94.34	19
Li1c-F12	143424	4002	Bacteria	Actinobacteriota	Actinomycetia	Streptomycetales	Streptomycetaceae	Streptomyces			22
Li1c-G2	254202	284	Bacteria	Actinobacteriota	Actinomycetia	Streptomycetales	Streptomycetaceae	Streptomyces		93.71	23
Li1c-G4	55111	424	Bacteria	Actinobacteriota	Actinomycetia	Streptomycetales	Streptomycetaceae	Streptomyces		93.72	23
Li1c-G5	22890	1137	fails on GTDB-Tk								23
Li2c-H4	490	6345	Bacteria	Actinobacteriota	Actinomycetia	Streptomycetales	Streptomycetaceae	Streptomyces		80.8	24
Li1c-E4	210465	127	Bacteria	Actinobacteriota	Actinomycetia	Streptomycetales	Streptomycetaceae	Streptomyces	Streptomyces sp900116325	97.07	27
Li1c-E6	479	3853	Bacteria	Actinobacteriota	Actinomycetia	Streptomycetales	Streptomycetaceae	Streptomyces	Streptomyces albidoflavus	99.8	27
Li1c-E7	850	7000	Bacteria	Actinobacteriota	Actinomycetia	Streptomycetales	Streptomycetaceae	Streptomyces			31
Li3c-G12	340	426	fails on GTDB-Tk								31
Li3c-H3	344	1317	fails on GTDB-Tk								31
Li3c-H4	12033	962	Bacteria	Actinobacteriota	Actinomycetia	Streptomycetales	Streptomycetaceae	Streptomyces	Streptomyces albidoflavus	97.57	31
Li2c-G7	329	600	fails on GTDB-Tk								35
Li4c-A6	1327874	6282	fails on GTDB-Tk								102
Li4c-G2	726	8523	Bacteria	Actinobacteriota	Actinomycetia	Streptomycetales	Streptomycetaceae	Streptomyces		92.22	102
Li4c-H8	325572	92	Bacteria	Actinobacteriota	Actinomycetia	Streptomycetales	Streptomycetaceae	Streptomyces		94.26	102
Li2c-B10	81406	5947	fails on GTDB-Tk								106
Li3c-G4	375318	136	Bacteria	Actinobacteriota	Actinomycetia	Streptomycetales	Streptomycetaceae	Streptomyces		82.64	107
Li3c-G6	368	1090	fails on GTDB-Tk								107
Li4c-F7	520558	207	Bacteria	Actinobacteriota	Actinomycetia	Streptomycetales	Streptomycetaceae	Streptomyces		90.8	109
Li4c-G9	455414	304	Bacteria	Actinobacteriota	Actinomycetia	Streptomycetales	Streptomycetaceae	Streptomyces		90.74	109
Li1c-D11	444438	198	Bacteria	Actinobacteriota	Actinomycetia	Streptomycetales	Streptomycetaceae	Streptomyces	Streptomyces fulvissimus	97.82	111
Li1c-E1	260545	93	Bacteria	Actinobacteriota	Actinomycetia	Actinomycetales	Cellulomonadaceae	Oerskovia		94.07	111
Li1c-E2	404729	70	Bacteria	Actinobacteriota	Actinomycetia	Streptomycetales	Streptomycetaceae	Streptomyces	Streptomyces fulvissimus	97.82	111
Li2c-F5	217901	176	Bacteria	Actinobacteriota	Actinomycetia	Streptomycetales	Streptomycetaceae	Streptomyces		92.11	111
Li2c-F6	183053	164	Bacteria	Actinobacteriota	Actinomycetia	Streptomycetales	Streptomycetaceae	Streptomyces		92.05	111
Li1c-C12	552	4467	Bacteria	Actinobacteriota	Actinomycetia	Mycobacteriales	Mycobacteriaceae	Gordonia			113
Li1c-D2	666795	45	Bacteria	Actinobacteriota	Actinomycetia	Mycobacteriales	Mycobacteriaceae	Gordonia		82.37	113
Li1c-D3	32831	504	Bacteria	Actinobacteriota	Actinomycetia	Streptomycetales	Streptomycetaceae	Streptomyces		92.94	113
Li2c-B11	224390	6108	fails on GTDB-Tk								113
Li2c-B9	412	3463	fails on GTDB-Tk								113
Li2c-E1	747409	90	Bacteria	Actinobacteriota	Actinomycetia	Streptomycetales	Streptomycetaceae	Streptomyces		92.54	113
Li2c-C4	235520	5178	Bacteria	Actinobacteriota	Actinomycetia	Mycobacteriales	Mycobacteriaceae	Gordonia			114
Li1c-C11	8628	1558	Bacteria	Actinobacteriota	Actinomycetia	Streptomycetales	Streptomycetaceae	Streptomyces	Streptomyces albidoflavus	95.54	118
Li1c-D1	233217	178	Bacteria	Actinobacteriota	Actinomycetia	Streptomycetales	Streptomycetaceae	Streptomyces	Streptomyces albidoflavus	95.89	118
Li1c-D6	507051	103	Bacteria	Actinobacteriota	Actinomycetia	Streptomycetales	Streptomycetaceae	Streptomyces			118
Li3c-D7	139629	198	fails on GTDB-Tk								118
Li3c-D8	320518	339	Bacteria	Actinobacteriota	Actinomycetia	Streptomycetales	Streptomycetaceae	Streptomyces	Streptomyces anulatus_B	97.11	118
Li3c-D9	367	806	fails on GTDB-Tk								118
Li3c-F3	443653	3578	fails on GTDB-Tk								121
Li3c-F4	426	4020	fails on GTDB-Tk								122
Li4c-H4	320082	105	Bacteria	Actinobacteriota	Actinomycetia	Streptomycetales	Streptomycetaceae	Streptomyces		94.25	122
Li1c-A10	288753	831	Bacteria	Actinobacteriota	Actinomycetia	Streptomycetales	Streptomycetaceae	Streptomyces		94.01	123
Li1c-B11	451931	60	Bacteria	Actinobacteriota	Actinomycetia	Streptomycetales	Streptomycetaceae	Streptomyces	Streptomyces sp002910915	95.67	123
Li1c-B9	1249	9559	Bacteria	Actinobacteriota	Actinomycetia	Actinomycetales	Microbacteriaceae	Microbacterium		84.47	123
Li4c-G3	257016	78	Bacteria	Actinobacteriota	Actinomycetia	Streptomycetales	Streptomycetaceae	Streptomyces		90.7	123
Li4c-B1	1591	15741	Bacteria	Actinobacteriota	Actinomycetia	Streptomycetales	Streptomycetaceae	Streptomyces	Streptomyces albovinaceus	96.72	124
Li4c-B2	306	31	fails on GTDB-Tk								124
Li4c-B4	324	76	fails on GTDB-Tk								124
Li4c-E11	9672	3664	Bacteria	Actinobacteriota	Actinomycetia	Streptomycetales	Streptomycetaceae	Streptomyces		93.55	124
Li3c-D2	355	826	fails on GTDB-Tk								125
Li3c-D3	297695	2417	Bacteria	Actinobacteriota	Actinomycetia	Streptomycetales	Streptomycetaceae	Streptomyces	Streptomyces fulvissimus	97.8	125
Li3c-D5	670472	40	Bacteria	Actinobacteriota	Actinomycetia	Streptomycetales	Streptomycetaceae	Streptomyces		87.18	125
Li3c-G7	14160	1229	Bacteria	Actinobacteriota	Actinomycetia	Mycobacteriales	Pseudonocardiaceae	Amycolatopsis			125
Li3c-G9	591	7388	Bacteria	Actinobacteriota	Actinomycetia	Streptomycetales	Streptomycetaceae	Streptomyces		93.31	125
Li4c-H1	360	3208	fails on GTDB-Tk								125
Li3c-D12	358	387	fails on GTDB-Tk								126
Li3c-E2	568	9528	Bacteria	Actinobacteriota	Actinomycetia	Streptomycetales	Streptomycetaceae	Streptomyces	Streptomyces sp002910915	98.21	126
Li3c-E3	228996	8336	fails on GTDB-Tk								126
Li1c-G10	589827	111	Bacteria	Actinobacteriota	Actinomycetia	Streptomycetales	Streptomycetaceae	Streptomyces	Streptomyces sp002910915	95.63	128
Li2c-C11	248401	7929	Bacteria	Actinobacteriota	Actinomycetia	Streptomycetales	Streptomycetaceae	Streptomyces	Streptomyces cyaneofuscatus	94.87	128
Li2c-C8	80438	393	Bacteria	Actinobacteriota	Actinomycetia	Streptomycetales	Streptomycetaceae	Streptomyces	Streptomyces sp002910915	95.6	128
Li2c-C9	25022	745	Bacteria	Actinobacteriota	Actinomycetia	Streptomycetales	Streptomycetaceae	Streptomyces	Streptomyces sp002910915	95.55	128
Li4c-G5	240387	104	Bacteria	Actinobacteriota	Actinomycetia	Streptomycetales	Streptomycetaceae	Streptomyces		92.9	128
Li3c-G10	2056	10039	Bacteria	Proteobacteria	Gammaproteobacteria	Pseudomonadales	Pseudomonadaceae	Pseudomonas_E	Pseudomonas_E sp002080045	97.99	129
Li3c-G11	1074777	90	Bacteria	Actinobacteriota	Actinomycetia	Mycobacteriales	Mycobacteriaceae	Mycobacterium	Mycobacterium sp002013465	97.9	129
Li3c-G8	583713	143	Bacteria	Actinobacteriota	Actinomycetia	Mycobacteriales	Mycobacteriaceae	Williamsia_A		82.11	129
Li4c-H6	656	5339	Bacteria	Actinobacteriota	Actinomycetia	Mycobacteriales	Mycobacteriaceae	Mycobacterium		84.81	129
Li4c-B10	850	15892	Bacteria	Actinobacteriota	Actinomycetia	Streptomycetales	Streptomycetaceae	Streptomyces		93.3	131
Li4c-B7	395	2159	fails on GTDB-Tk								131
Li4c-C10	371	1987	fails on GTDB-Tk								131
Li4c-C11	54742	712	Bacteria	Actinobacteriota	Actinomycetia	Streptomycetales	Streptomycetaceae	Streptomyces		93.77	131
Li4c-C12	358	1435	fails on GTDB-Tk								131
Li4c-D1	673	7834	Bacteria	Actinobacteriota	Actinomycetia	Streptomycetales	Streptomycetaceae	Streptomyces			131
Li4c-D2	525	6992	Bacteria	Actinobacteriota	Actinomycetia	Streptomycetales	Streptomycetaceae	Streptomyces		87.08	131
Li2c-G11	5074	2249	Bacteria	Actinobacteriota	Actinomycetia	Streptomycetales	Streptomycetaceae	Streptomyces	Streptomyces albidoflavus	95.15	133
JGO2c-F8	69028	362	Bacteria	Actinobacteriota	Actinomycetia	Streptomycetales	Streptomycetaceae	Streptomyces	Streptomyces albidoflavus	99.29	134
Li1c-B3	81881	5393	fails on GTDB-Tk								134
Li1c-C2	58840	5996	Bacteria	Actinobacteriota	Actinomycetia	Streptomycetales	Streptomycetaceae	Streptomyces	Streptomyces albidoflavus	95.95	134
Li2c-D9	179859	305	Bacteria	Actinobacteriota	Actinomycetia	Streptomycetales	Streptomycetaceae	Streptomyces	Streptomyces albidoflavus	95.96	134
Li3c-B10	587970	1171	fails on GTDB-Tk								135
Li3c-B8	739078	125	fails on GTDB-Tk								135
Li3c-B9	8041	1795	Bacteria	Actinobacteriota	Actinomycetia	Streptomycetales	Streptomycetaceae	Streptomyces	Streptomyces sp900116325	95.58	135
Li4c-G1	146161	529	Bacteria	Actinobacteriota	Actinomycetia	Streptomycetales	Streptomycetaceae	Streptomyces	Streptomyces violaceusniger_A	96.27	135
Li2c-E6	106261	685	Bacteria	Actinobacteriota	Actinomycetia	Streptomycetales	Streptomycetaceae	Streptomyces	Streptomyces seoulensis	95.34	136
Li2c-G10	441	5889	Bacteria	Actinobacteriota	Actinomycetia	Streptomycetales	Streptomycetaceae	Streptomyces	Streptomyces glaucescens	99.68	136
Li1c-D4	389749	60	Bacteria	Actinobacteriota	Actinomycetia	Streptomycetales	Streptomycetaceae	Streptomyces	Streptomyces cyaneofuscatus	96.59	139
Li1c-D5	857	7944	Bacteria	Actinobacteriota	Actinomycetia	Streptomycetales	Streptomycetaceae	Streptomyces		85.6	139
Li1c-H8	673486	68	fails on GTDB-Tk								140
Li2c-C6	13715	7379	Bacteria	Actinobacteriota	Actinomycetia	Streptomycetales	Streptomycetaceae	Streptomyces			140
Li3c-B12	428	4715	Bacteria	Actinobacteriota	Actinomycetia	Streptomycetales	Streptomycetaceae	Streptomyces	Streptomyces griseus		140
Li3c-C2	879193	49	fails on GTDB-Tk								140
Li3c-C3	5155	2869	Bacteria	Actinobacteriota	Actinomycetia	Streptomycetales	Streptomycetaceae	Streptomyces		93.84	140
Li3c-C4	687232	201	fails on GTDB-Tk								140
Li3c-D11	820	8854	Bacteria	Actinobacteriota	Actinomycetia	Streptomycetales	Streptomycetaceae	Streptomyces		91.3	140
Li1c-C1	377182	103	Bacteria	Actinobacteriota	Actinomycetia	Streptomycetales	Streptomycetaceae	Streptomyces	Streptomyces fulvissimus	97.58	143
Li3c-E10	331	212	fails on GTDB-Tk								144
Li4c-E2	423	3267	fails on GTDB-Tk								146
Li4c-E6	932	7820	Bacteria	Proteobacteria	Gammaproteobacteria	Xanthomonadales	Xanthomonadaceae	Stenotrophomonas			146
Li1c-G11	182788	323	Bacteria	Actinobacteriota	Actinomycetia	Streptomycetales	Streptomycetaceae	Streptomyces		93.82	148
Li1c-F11	537026	136	Bacteria	Actinobacteriota	Actinomycetia	Streptomycetales	Streptomycetaceae	Streptomyces	Streptomyces papulosus	99.3	152
Li1c-C7	315703	1162	Bacteria	Actinobacteriota	Actinomycetia	Streptomycetales	Streptomycetaceae	Streptomyces	Streptomyces sp000383935	98.18	153
Li2c-G12	517412	136	Bacteria	Actinobacteriota	Actinomycetia	Streptomycetales	Streptomycetaceae	Streptomyces	Streptomyces sp002802945	99.58	153
Li3c-H8	368197	4481	fails on GTDB-Tk								156
Li1c-C9	92770	669	fails on GTDB-Tk								157
Li3c-E12	428	3756	fails on GTDB-Tk								165
Li4c-G8	302202	71	Bacteria	Actinobacteriota	Actinomycetia	Streptomycetales	Streptomycetaceae	Streptomyces	Streptomyces albus	99.6	166
Li4c-G6	925	11394	Bacteria	Proteobacteria	Gammaproteobacteria	Xanthomonadales	Xanthomonadaceae	Stenotrophomonas			172
Li1c-H4	352580	128	Bacteria	Actinobacteriota	Actinomycetia	Streptomycetales	Streptomycetaceae	Streptomyces		91.46	174
Li1c-H6	240567	183	Bacteria	Actinobacteriota	Actinomycetia	Streptomycetales	Streptomycetaceae	Streptomyces		92.16	179
Li1c-H7	9221	9248	Bacteria	Proteobacteria	Gammaproteobacteria	Pseudomonadales	Pseudomonadaceae	Pseudomonas_E		92.24	179
Li2c-B12	272422	259	Bacteria	Actinobacteriota	Actinomycetia	Streptomycetales	Streptomycetaceae	Streptomyces		94.31	179
Li2c-C3	325260	560	Bacteria	Actinobacteriota	Actinomycetia	Streptomycetales	Streptomycetaceae	Streptomyces	Streptomyces canus	96.38	179
JGO2c-G6	300394	164	Bacteria	Actinobacteriota	Actinomycetia	Streptomycetales	Streptomycetaceae	Streptomyces	Streptomyces halstedii	98.43	181
JGO2c-B10	445178	480	Bacteria	Actinobacteriota	Actinomycetia	Streptomycetales	Streptomycetaceae	Streptomyces	Streptomyces fulvissimus	97.87	184
JGO2c-B2	171688	5771	Bacteria	Actinobacteriota	Actinomycetia	Streptomycetales	Streptomycetaceae	Streptomyces		92.95	184
JGO2c-B8	451038	115	Bacteria	Actinobacteriota	Actinomycetia	Streptomycetales	Streptomycetaceae	Streptomyces	Streptomyces fulvissimus	97.85	184
JGO2c-B9	332749	2136	Bacteria	Actinobacteriota	Actinomycetia	Streptomycetales	Streptomycetaceae	Streptomyces	Streptomyces albidoflavus	98.99	184
JGO2c-C6	414054	152	Bacteria	Actinobacteriota	Actinomycetia	Streptomycetales	Streptomycetaceae	Streptomyces	Streptomyces cyaneofuscatus	94.97	184
JGO2c-C7	232163	302	Bacteria	Actinobacteriota	Actinomycetia	Streptomycetales	Streptomycetaceae	Streptomyces	Streptomyces anulatus_B	97.11	185
JGO2c-C8	227568	169	Bacteria	Actinobacteriota	Actinomycetia	Streptomycetales	Streptomycetaceae	Streptomyces	Streptomyces anulatus_B	97.04	185
JGO2c-A7	383724	216	Bacteria	Actinobacteriota	Actinomycetia	Streptomycetales	Streptomycetaceae	Streptomyces	Streptomyces sp001905125	96.7	186
JGO2c-B4	398098	142	Bacteria	Actinobacteriota	Actinomycetia	Streptomycetales	Streptomycetaceae	Streptomyces	Streptomyces fulvissimus	97.81	187
JGO2c-F4	406724	251	Bacteria	Actinobacteriota	Actinomycetia	Streptomycetales	Streptomycetaceae	Streptomyces	Streptomyces fulvissimus	97.82	187
JGO2c-E10	216353	539	Bacteria	Actinobacteriota	Actinomycetia	Streptomycetales	Streptomycetaceae	Streptomyces	Streptomyces anulatus_B	96.9	188
JGO2c-E12	313506	153	Bacteria	Actinobacteriota	Actinomycetia	Streptomycetales	Streptomycetaceae	Streptomyces	Streptomyces fulvissimus	97.6	188
JGO2c-C2	329501	121	Bacteria	Actinobacteriota	Actinomycetia	Streptomycetales	Streptomycetaceae	Streptomyces	Streptomyces fulvissimus	97.84	189
JGO2c-C3	341011	112	Bacteria	Actinobacteriota	Actinomycetia	Streptomycetales	Streptomycetaceae	Streptomyces	Streptomyces fulvissimus	97.84	189
JGO2c-C4	463621	184	Bacteria	Actinobacteriota	Actinomycetia	Streptomycetales	Streptomycetaceae	Streptomyces	Streptomyces halstedii	98.6	189
JGO2c-C5	333299	199	Bacteria	Actinobacteriota	Actinomycetia	Streptomycetales	Streptomycetaceae	Streptomyces	Streptomyces anulatus_B	96.96	189
JGO2c-H10	2829	3676	Bacteria	Actinobacteriota	Actinomycetia	Streptomycetales	Streptomycetaceae	Streptomyces	Streptomyces albidoflavus	98.17	189
Li3c-A9	380674	285	Bacteria	Actinobacteriota	Actinomycetia	Streptomycetales	Streptomycetaceae	Streptomyces	Streptomyces anulatus_B	97.12	189
Li2c-C2	372	228	fails on GTDB-Tk								195
JGO2c-C9	280909	225	Bacteria	Actinobacteriota	Actinomycetia	Streptomycetales	Streptomycetaceae	Streptomyces	Streptomyces anulatus_B	97.17	200
JGO2c-E11	393059	122	Bacteria	Actinobacteriota	Actinomycetia	Streptomycetales	Streptomycetaceae	Streptomyces	Streptomyces fulvissimus	97.76	200
JGO2c-E7	414111	201	Bacteria	Actinobacteriota	Actinomycetia	Streptomycetales	Streptomycetaceae	Streptomyces	Streptomyces fulvissimus	97.78	200
JGO2c-E8	467371	1565	Bacteria	Actinobacteriota	Actinomycetia	Streptomycetales	Streptomycetaceae	Streptomyces		93.74	200
JGO2c-E9	210083	8459	Bacteria	Actinobacteriota	Actinomycetia	Streptomycetales	Streptomycetaceae	Streptomyces	Streptomyces fulvissimus	97.83	200
Li3c-C5	353	720	fails on GTDB-Tk								201
Li3c-C7	541	6524	Bacteria	Actinobacteriota	Actinomycetia	Streptomycetales	Streptomycetaceae	Streptomyces		90.03	201
Li3c-F6	16370	1040	Bacteria	Actinobacteriota	Actinomycetia	Propionibacteriales	Kribbellaceae	Kribbella		88.07	207
Li3c-F8	380023	2064	Bacteria	Actinobacteriota	Actinomycetia	Streptomycetales	Streptomycetaceae	Streptomyces		93.58	207
Li3c-F9	1039387	370	Bacteria	Actinobacteriota	Actinomycetia	Propionibacteriales	Kribbellaceae	Kribbella		88.18	207
Li2c-B7	172919	147	Bacteria	Actinobacteriota	Actinomycetia	Streptomycetales	Streptomycetaceae	Streptomyces		92.21	210
Li1c-E10	21858	620	Bacteria	Actinobacteriota	Actinomycetia	Streptomycetales	Streptomycetaceae	Streptomyces	Streptomyces seoulensis	95.21	211
Li2c-D4	432161	1183	Bacteria	Actinobacteriota	Actinomycetia	Streptomycetales	Streptomycetaceae	Streptomyces	Streptomyces niveus	96.8	211
Li4c-D10	653	6890	Bacteria	Actinobacteriota	Actinomycetia	Streptomycetales	Streptomycetaceae	Streptomyces		88.74	212
Li4c-D8	247973	3992	Bacteria	Proteobacteria	Gammaproteobacteria	Pseudomonadales	Pseudomonadaceae	Pseudomonas_E	Pseudomonas_E sp003014915	98.87	212
Li2c-F3	357857	375	Bacteria	Actinobacteriota	Actinomycetia	Streptomycetales	Streptomycetaceae	Streptomyces		94.72	215
Li2c-F4	296290	1971	Bacteria	Actinobacteriota	Actinomycetia	Streptomycetales	Streptomycetaceae	Streptomyces	Streptomyces cyaneofuscatus	94.88	215
Li3c-C8	430118	1274	Bacteria	Actinobacteriota	Actinomycetia	Streptomycetales	Streptomycetaceae	Streptomyces	Streptomyces fulvissimus	97.82	215
Li1c-H9	3514	3775	Bacteria	Actinobacteriota	Actinomycetia	Streptomycetales	Streptomycetaceae	Streptomyces	Streptomyces niveus_A	95.31	216
Li1c-C3	10488	2691	fails on GTDB-Tk								217
Li1c-C6	474085	50	Bacteria	Actinobacteriota	Actinomycetia	Streptomycetales	Streptomycetaceae	Streptomyces			217
Li4c-C4	1870	9100	Bacteria	Actinobacteriota	Actinomycetia	Streptomycetales	Streptomycetaceae	Streptomyces			217
Li2c-F12	233108	4507	fails on GTDB-Tk								218
Li4c-D11	10864	1349	Bacteria	Actinobacteriota	Actinomycetia	Streptomycetales	Streptomycetaceae	Streptomyces		92.79	218
Li4c-D9	416	5574	Bacteria	Actinobacteriota	Actinomycetia	Streptomycetales	Streptomycetaceae	Streptomyces			218
Li4c-F12	206832	691	Bacteria	Actinobacteriota	Actinomycetia	Streptomycetales	Streptomycetaceae	Streptomyces		92.75	218
Li4c-G7	223401	127	Bacteria	Actinobacteriota	Actinomycetia	Streptomycetales	Streptomycetaceae	Streptomyces		94.07	218
Li4c-B12	2463	8896	Bacteria	Proteobacteria	Gammaproteobacteria	Burkholderiales	Burkholderiaceae	Achromobacter	Achromobacter spanius_B	98.48	219
Li4c-B6	564	9945	Bacteria	Proteobacteria	Gammaproteobacteria	Xanthomonadales	Xanthomonadaceae	Stenotrophomonas			219
Li4c-F4	173191	909	Bacteria	Actinobacteriota	Actinomycetia	Streptomycetales	Streptomycetaceae	Streptomyces			219
Li2c-A6	694	8429	Bacteria	Actinobacteriota	Actinomycetia	Streptomycetales	Streptomycetaceae	Streptomyces		92.03	221
Li2c-H6	403446	149	Bacteria	Actinobacteriota	Actinomycetia	Streptomycetales	Streptomycetaceae	Streptomyces	Streptomyces albidoflavus	96.03	221
JGO2c-F3	1803	5030	Bacteria	Actinobacteriota	Actinomycetia	Streptomycetales	Streptomycetaceae	Streptomyces	Streptomyces albidoflavus	96.66	223
JGO2c-D8	200322	613	Bacteria	Actinobacteriota	Actinomycetia	Streptomycetales	Streptomycetaceae	Streptomyces			226
JGO2c-F10	464365	334	Bacteria	Actinobacteriota	Actinomycetia	Streptomycetales	Streptomycetaceae	Streptomyces	Streptomyces anulatus_B	97.07	230
JGO2c-F11	866276	516	Bacteria	Actinobacteriota	Actinomycetia	Streptosporangiales	Streptosporangiaceae	Nocardiopsis		92.11	230
JGO2c-F9	308607	709	Bacteria	Actinobacteriota	Actinomycetia	Streptomycetales	Streptomycetaceae	Streptomyces	Streptomyces sp000377965		230
JGO1c-G8	51243	402	Bacteria	Actinobacteriota	Actinomycetia	Streptomycetales	Streptomycetaceae	Streptomyces	Streptomyces sp003846175	96.39	232
JGO2c-C1	203547	3111	fails on GTDB-Tk								233
JGO2c-A9	304348	212	Bacteria	Actinobacteriota	Actinomycetia	Streptomycetales	Streptomycetaceae	Streptomyces	Streptomyces sp003751445	99.26	234
JGO2c-B11	506569	449	Bacteria	Actinobacteriota	Actinomycetia	Streptomycetales	Streptomycetaceae	Streptomyces	Streptomyces papulosus	99.14	236
JGO2c-B12	236083	233	Bacteria	Actinobacteriota	Actinomycetia	Streptomycetales	Streptomycetaceae	Streptomyces	Streptomyces sp000377965	96.42	236
Li2c-A4	99397	5684	Bacteria	Actinobacteriota	Actinomycetia	Streptomycetales	Streptomycetaceae	Streptomyces	Streptomyces sp001905735	97.48	237
Li3c-A2	714	7719	Bacteria	Actinobacteriota	Actinomycetia	Streptomycetales	Streptomycetaceae	Streptomyces		93.1	237
JGO2c-A8	66659	4466	Bacteria	Actinobacteriota	Actinomycetia	Streptomycetales	Streptomycetaceae	Streptomyces	Streptomyces halstedii	99.27	238
JGO2c-G4	552414	82	Bacteria	Actinobacteriota	Actinomycetia	Streptomycetales	Streptomycetaceae	Streptomyces	Streptomyces fulvissimus	97.86	239
JGO2c-G5	47461	1636	fails on GTDB-Tk								239
Li4c-A3	16338	787	Bacteria	Actinobacteriota	Actinomycetia	Streptomycetales	Streptomycetaceae	Streptomyces	Streptomyces albidoflavus	99.31	242
Li1c-A1	27571	1888	fails on GTDB-Tk								247
Li2c-E2	394	515	fails on GTDB-Tk								247
Li2c-F1	458607	188	Bacteria	Actinobacteriota	Actinomycetia	Streptomycetales	Streptomycetaceae	Streptomyces	Streptomyces thermocarboxydus	99.32	247
Li2c-F2	241911	148	Bacteria	Actinobacteriota	Actinomycetia	Streptomycetales	Streptomycetaceae	Streptomyces	Streptomyces sp000213055	98.21	247
Li4c-G4	308379	1623	Bacteria	Actinobacteriota	Actinomycetia	Actinomycetales	Cellulomonadaceae	Oerskovia	Oerskovia sp005937995	96.15	247
Li4c-B5	2206	17859	Bacteria	Actinobacteriota	Actinomycetia	Streptomycetales	Streptomycetaceae	Streptomyces	Streptomyces cyaneofuscatus	93.73	248
Li4c-D6	531	6215	Bacteria	Actinobacteriota	Actinomycetia	Streptomycetales	Streptomycetaceae	Streptomyces	Streptomyces albus	99.59	248
Li1c-H10	11747	1944	Bacteria	Actinobacteriota	Actinomycetia	Streptomycetales	Streptomycetaceae	Streptomyces	Streptomyces mirabilis_B	97.95	254
Li3c-F1	355	858	fails on GTDB-Tk								254
Li3c-A12	393	253	fails on GTDB-Tk								255
Li3c-B1	342	33	fails on GTDB-Tk								255
Li3c-G5	631	9849	Bacteria	Actinobacteriota	Actinomycetia	Streptomycetales	Streptomycetaceae	Streptomyces		84.83	256
Li4c-E3	1021	6554	Bacteria	Actinobacteriota	Actinomycetia	Streptomycetales	Streptomycetaceae	Streptomyces		92.36	258
JGO2c-E4	280867	6413	Bacteria	Actinobacteriota	Actinomycetia	Streptomycetales	Streptomycetaceae	Streptomyces		92	262
JGO2c-E5	360190	419	Bacteria	Actinobacteriota	Actinomycetia	Streptomycetales	Streptomycetaceae	Streptomyces			262
Li4c-E5	345	645	fails on GTDB-Tk								289
Li3c-G1	981	7096	Bacteria	Actinobacteriota	Actinomycetia	Mycobacteriales	Mycobacteriaceae	Nocardia		90.42	290
JGO2c-D7	332569	4281	Bacteria	Actinobacteriota	Actinomycetia	Streptomycetales	Streptomycetaceae	Streptomyces	Streptomyces halstedii	98.33	293
Li4c-G11	206317	157	Bacteria	Actinobacteriota	Actinomycetia	Streptomycetales	Streptomycetaceae	Streptomyces_B		84.39	296
Li1c-H3	313351	113	Bacteria	Actinobacteriota	Actinomycetia	Streptomycetales	Streptomycetaceae	Streptomyces			297
Li3c-F11	383	2562	fails on GTDB-Tk								297
Li2c-D8	9703	2376	Bacteria	Actinobacteriota	Actinomycetia	Streptomycetales	Streptomycetaceae	Streptomyces		93.74	300
Li4c-A4	418	3329	fails on GTDB-Tk								300
Li4c-A5	324	199	fails on GTDB-Tk								300
Li2c-D1	46132	359	Bacteria	Actinobacteriota	Actinomycetia	Streptomycetales	Streptomycetaceae	Streptomyces	Streptomyces anulatus_B	97.17	301
Li2c-B6	301234	2300	Bacteria	Actinobacteriota	Actinomycetia	Streptomycetales	Streptomycetaceae	Streptomyces		94.17	304
Li3c-H9	213030	80	Bacteria	Actinobacteriota	Actinomycetia	Streptosporangiales	Streptosporangiaceae	Nocardiopsis		83.66	307
Li4c-H5	301230	64	Bacteria	Actinobacteriota	Actinomycetia	Streptomycetales	Streptomycetaceae	Streptomyces		94.16	307
Li4c-C9	878630	1118	Bacteria	Actinobacteriota	Actinomycetia	Mycobacteriales	Mycobacteriaceae	Mycobacterium	Mycobacterium sp002013465	97.88	308
Li4c-F5	303203	387	Bacteria	Actinobacteriota	Actinomycetia	Streptomycetales	Streptomycetaceae	Streptomyces			308
Li4c-B11	4040	7631	Bacteria	Proteobacteria	Gammaproteobacteria	Pseudomonadales	Pseudomonadaceae	Pseudomonas_E			310
Li2c-D3	1418	6464	Bacteria	Actinobacteriota	Actinomycetia	Streptomycetales	Streptomycetaceae	Streptomyces		92.99	313
Li2c-F11	179761	210	Bacteria	Actinobacteriota	Actinomycetia	Streptomycetales	Streptomycetaceae	Streptomyces			313
Li1c-B12	436579	1585	Bacteria	Actinobacteriota	Actinomycetia	Mycobacteriales	Mycobacteriaceae	Gordonia		80.85	325
Li2c-D10	217525	4300	Bacteria	Actinobacteriota	Actinomycetia	Streptomycetales	Streptomycetaceae	Streptomyces_B		93.9	325
Li1c-H1	103010	214	Bacteria	Actinobacteriota	Actinomycetia	Streptomycetales	Streptomycetaceae	Streptomyces	Streptomyces seoulensis	95.36	326
Li2c-B8	392	3409	fails on GTDB-Tk								330
Li2c-G1	405415	408	Bacteria	Actinobacteriota	Actinomycetia	Streptomycetales	Streptomycetaceae	Streptomyces	Streptomyces sp900116325	98.28	332
Li2c-B1	227931	180	Bacteria	Actinobacteriota	Actinomycetia	Streptomycetales	Streptomycetaceae	Streptomyces	Streptomyces sp002551355	97.25	335
Li1c-F4	167989	173	Bacteria	Actinobacteriota	Actinomycetia	Streptomycetales	Streptomycetaceae	Streptomyces	Streptomyces seoulensis	95.29	336
Li1c-F5	295247	107	Bacteria	Actinobacteriota	Actinomycetia	Streptomycetales	Streptomycetaceae	Streptomyces	Streptomyces fulvissimus	97.81	336
Li3c-E9	1535	6831	Bacteria	Actinobacteriota	Actinomycetia	Streptomycetales	Streptomycetaceae	Streptomyces	Streptomyces sp002551355	95.97	339
Li4c-F3	2084	5029	Bacteria	Actinobacteriota	Actinomycetia	Streptomycetales	Streptomycetaceae	Streptomyces	Streptomyces sp002551355	96.07	339
Li1c-A11	259161	172	Bacteria	Actinobacteriota	Actinomycetia	Streptomycetales	Streptomycetaceae	Streptomyces		92.2	341
Li1c-A7	24259	1586	fails on GTDB-Tk								341
Li1c-A8	2017	4782	Bacteria	Actinobacteriota	Actinomycetia	Streptomycetales	Streptomycetaceae	Streptomyces	Streptomyces seoulensis	95.11	341
Li2c-C10	1613	6562	Bacteria	Actinobacteriota	Actinomycetia	Streptomycetales	Streptomycetaceae	Streptomyces		92.43	342
Li4c-C7	547	7197	Bacteria	Actinobacteriota	Actinomycetia	Streptomycetales	Streptomycetaceae	Streptomyces		83.49	342
Li4c-C8	1109	8578	Bacteria	Actinobacteriota	Actinomycetia	Streptomycetales	Streptomycetaceae	Streptomyces		94.59	342
Li1c-G7	142305	445	fails on GTDB-Tk								343
Li1c-G8	403771	146	Bacteria	Actinobacteriota	Actinomycetia	Streptomycetales	Streptomycetaceae	Streptomyces			343
Li2c-C5	29257	1820	fails on GTDB-Tk								343
Li2c-C7	11244	6667	Bacteria	Actinobacteriota	Actinomycetia	Streptomycetales	Streptomycetaceae	Streptomyces			343
Li3c-H10	391	2031	fails on GTDB-Tk								343
Li3c-H11	409	1999	fails on GTDB-Tk								343
Li3c-H12	1245	5851	Bacteria	Actinobacteriota	Actinomycetia	Streptomycetales	Streptomycetaceae	Streptomyces		82.23	343
Li1c-E12	1231	8121	Bacteria	Actinobacteriota	Actinomycetia	Mycobacteriales	Pseudonocardiaceae	Amycolatopsis		92.83	347
Li1c-F1	225240	135	Bacteria	Actinobacteriota	Actinomycetia	Streptomycetales	Streptomycetaceae	Streptomyces			347
Li1c-F2	105612	141	Bacteria	Actinobacteriota	Actinomycetia	Streptomycetales	Streptomycetaceae	Streptomyces	Streptomyces fulvissimus	97.53	347
Li2c-D12	312744	8352	fails on GTDB-Tk								347
Li2c-D7	60312	8230	Bacteria	Actinobacteriota	Actinomycetia	Streptomycetales	Streptomycetaceae	Streptomyces			347
Li3c-E4	3402	7658	Bacteria	Actinobacteriota	Actinomycetia	Streptomycetales	Streptomycetaceae	Streptomyces	Streptomyces thermocarboxydus	99.14	347
Li3c-E7	567	9852	Bacteria	Actinobacteriota	Actinomycetia	Streptomycetales	Streptomycetaceae	Streptomyces		91.5	347
Li1c-C5	258546	780	Bacteria	Actinobacteriota	Actinomycetia	Streptomycetales	Streptomycetaceae	Streptomyces	Streptomyces sp900116325	95.71	348
Li2c-B2	597	8545	Bacteria	Actinobacteriota	Actinomycetia	Streptomycetales	Streptomycetaceae	Streptomyces		91.04	352
Li2c-B4	147761	950	Bacteria	Actinobacteriota	Actinomycetia	Mycobacteriales	Mycobacteriaceae	Mycobacterium	Mycobacterium sp002013465	97.92	352
Li3c-C6	532653	74	Bacteria	Actinobacteriota	Actinomycetia	Mycobacteriales	Mycobacteriaceae	Mycobacterium	Mycobacterium sp002013465	95.23	353
Li4c-G10	793528	73	Bacteria	Actinobacteriota	Actinomycetia	Streptomycetales	Streptomycetaceae	Streptomyces		93.9	353
Li3c-D4	434935	356	Bacteria	Actinobacteriota	Actinomycetia	Mycobacteriales	Mycobacteriaceae	Gordonia			357
Li3c-G3	474468	280	fails on GTDB-Tk								357
Li1c-F6	284588	77	Bacteria	Actinobacteriota	Actinomycetia	Streptomycetales	Streptomycetaceae	Streptomyces	Streptomyces fulvissimus	97.81	361
Li1c-F10	14969	1421	Bacteria	Actinobacteriota	Actinomycetia	Streptomycetales	Streptomycetaceae	Streptomyces	Streptomyces halstedii	98.38	364
Li1c-B7	119221	213	Bacteria	Actinobacteriota	Actinomycetia	Streptomycetales	Streptomycetaceae	Streptomyces	Streptomyces seoulensis	95.35	367
Li1c-B8	9592	1281	Bacteria	Actinobacteriota	Actinomycetia	Streptomycetales	Streptomycetaceae	Streptomyces	Streptomyces seoulensis	95.12	367
Li1c-F7	463	6943	Bacteria	Actinobacteriota	Actinomycetia	Streptomycetales	Streptomycetaceae	Streptomyces			369
Li1c-F9	365105	621	Bacteria	Actinobacteriota	Actinomycetia	Streptomycetales	Streptomycetaceae	Streptomyces	Streptomyces halstedii	98.45	369
Li2c-E8	1004	10439	Bacteria	Actinobacteriota	Actinomycetia	Actinomycetales	Microbacteriaceae	Microbacterium		81.62	370
Li2c-F8	251274	788	Bacteria	Actinobacteriota	Actinomycetia	Streptomycetales	Streptomycetaceae	Streptomyces		92.86	370
Li2c-G4	384	2350	fails on GTDB-Tk								371
Li1c-E8	33711	782	Bacteria	Actinobacteriota	Actinomycetia	Streptomycetales	Streptomycetaceae	Streptomyces		95.34	375
Li2c-C12	372326	4953	Bacteria	Actinobacteriota	Actinomycetia	Streptomycetales	Streptomycetaceae	Streptomyces	Streptomyces fulvissimus	97.83	376
Li2c-D2	283720	327	Bacteria	Actinobacteriota	Actinomycetia	Mycobacteriales	Micromonosporaceae	Micromonospora	Micromonospora peucetia	99.42	376
Li1c-C8	380548	1840	Bacteria	Actinobacteriota	Actinomycetia	Streptomycetales	Streptomycetaceae	Streptomyces		95	438
Li1c-H11	311698	116	Bacteria	Actinobacteriota	Actinomycetia	Streptomycetales	Streptomycetaceae	Streptomyces	Streptomyces sp003751445	96.54	438
Li1c-H2	482626	123	Bacteria	Actinobacteriota	Actinomycetia	Streptomycetales	Streptomycetaceae	Streptomyces		94.24	438
Li2c-E11	468221	154	Bacteria	Actinobacteriota	Actinomycetia	Streptomycetales	Streptomycetaceae	Streptomyces		91.87	438
Li2c-G8	356979	670	Bacteria	Actinobacteriota	Actinomycetia	Streptomycetales	Streptomycetaceae	Streptomyces		91.86	438
Li2c-G9	298628	97	Bacteria	Actinobacteriota	Actinomycetia	Streptomycetales	Streptomycetaceae	Streptomyces		94.29	438
Li4c-A8	222478	178	Bacteria	Actinobacteriota	Actinomycetia	Streptomycetales	Streptomycetaceae	Streptomyces		94.19	438
Li4c-F2	410434	114	Bacteria	Actinobacteriota	Actinomycetia	Streptomycetales	Streptomycetaceae	Streptomyces		94.26	438
Li2c-A10	34236	767	Bacteria	Actinobacteriota	Actinomycetia	Streptomycetales	Streptomycetaceae	Streptomyces	Streptomyces fulvissimus	97.73	439
Li2c-A11	436766	243	Bacteria	Actinobacteriota	Actinomycetia	Mycobacteriales	Pseudonocardiaceae	Amycolatopsis		81.15	439
Li4c-A11	406815	432	Bacteria	Actinobacteriota	Actinomycetia	Streptomycetales	Streptomycetaceae	Streptomyces	Streptomyces fulvissimus	97.8	439
Li1c-F8	433	3026	fails on GTDB-Tk								441
Li1c-C10	2759	5628	Bacteria	Actinobacteriota	Actinomycetia	Streptomycetales	Streptomycetaceae	Streptomyces		93.01	445
Li2c-E12	256278	196	Bacteria	Actinobacteriota	Actinomycetia	Streptomycetales	Streptomycetaceae	Streptomyces			450
Li4c-A12	628582	1013	Bacteria	Actinobacteriota	Actinomycetia	Streptomycetales	Streptomycetaceae	Streptomyces		92.08	451
Li3c-E8	525285	1169	Bacteria	Actinobacteriota	Actinomycetia	Streptomycetales	Streptomycetaceae	Streptomyces	Streptomyces sp003751445	95.19	454
Li1c-D12	348258	112	Bacteria	Actinobacteriota	Actinomycetia	Streptomycetales	Streptomycetaceae	Streptomyces			457
Li2c-H3	1609	7061	Bacteria	Actinobacteriota	Actinomycetia	Streptomycetales	Streptomycetaceae	Streptomyces	Streptomyces sp003752275	96.36	457
Li4c-E9	374	3675	fails on GTDB-Tk								458
Li1c-H5	324361	120	Bacteria	Actinobacteriota	Actinomycetia	Streptomycetales	Streptomycetaceae	Streptomyces		94.96	462
Li4c-F8	375673	769	Bacteria	Actinobacteriota	Actinomycetia	Streptomycetales	Streptomycetaceae	Streptomyces		92.17	462
Li1c-B5	389642	117	Bacteria	Actinobacteriota	Actinomycetia	Streptomycetales	Streptomycetaceae	Streptomyces		94.25	463
Li1c-B1	301183	117	Bacteria	Actinobacteriota	Actinomycetia	Streptomycetales	Streptomycetaceae	Streptomyces	Streptomyces uncialis	95.02	464
Li4c-H2	215980	226	Bacteria	Actinobacteriota	Actinomycetia	Streptomycetales	Streptomycetaceae	Embleya		89.4	464
Li4c-H3	342108	123	Bacteria	Proteobacteria	Alphaproteobacteria	Rhizobiales	Beijerinckiaceae	Methylobacterium			464
Li1c-F3	9254	6016	Bacteria	Actinobacteriota	Actinomycetia	Streptomycetales	Streptomycetaceae	Streptomyces		92.8	465
Li4c-F10	294729	1259	Bacteria	Actinobacteriota	Actinomycetia	Streptomycetales	Streptomycetaceae	Streptomyces	Streptomyces mirabilis_B	98.22	466
Li4c-F9	223452	220	Bacteria	Actinobacteriota	Actinomycetia	Streptomycetales	Streptomycetaceae	Streptomyces		94.25	466
Li1c-A4	503296	492	Bacteria	Actinobacteriota	Actinomycetia	Streptomycetales	Streptomycetaceae	Streptomyces	Streptomyces fulvissimus	97.59	467
Li1c-A5	150346	6873	Bacteria	Actinobacteriota	Actinomycetia	Streptosporangiales	Streptosporangiaceae	Nocardiopsis	Nocardiopsis prasina	95.72	467
Li1c-A6	152975	147	fails on GTDB-Tk								467
Li2c-B3	538836	286	Bacteria	Actinobacteriota	Actinomycetia	Mycobacteriales	Mycobacteriaceae	Mycobacterium	Mycobacterium sp002013465	97.92	471
Li2c-B5	620	8419	Bacteria	Actinobacteriota	Actinomycetia	Streptomycetales	Streptomycetaceae	Streptomyces		86.76	471
Li2c-E3	313223	313	Bacteria	Actinobacteriota	Actinomycetia	Streptomycetales	Streptomycetaceae	Streptomyces			471
Li2c-E4	586413	554	Bacteria	Actinobacteriota	Actinomycetia	Streptomycetales	Streptomycetaceae	Streptomyces			471
Li2c-E5	356721	4944	Bacteria	Actinobacteriota	Actinomycetia	Streptomycetales	Streptomycetaceae	Streptomyces		92.4	471
Li2c-E7	45284	8850	Bacteria	Actinobacteriota	Actinomycetia	Mycobacteriales	Micromonosporaceae	Micromonospora		94.39	471
Li4c-F6	421440	127	Bacteria	Actinobacteriota	Actinomycetia	Mycobacteriales	Mycobacteriaceae	Mycobacterium	Mycobacterium sp002013465	97.92	473
Li2c-F10	551183	244	fails on GTDB-Tk								474
Li2c-F9	105903	317	Bacteria	Actinobacteriota	Actinomycetia	Streptomycetales	Streptomycetaceae	Streptomyces	Streptomyces seoulensis	95.34	474
Li4c-F11	372187	1358	Bacteria	Actinobacteriota	Actinomycetia	Streptomycetales	Streptomycetaceae	Streptomyces		93.82	474
Li2c-D11	369499	1879	Bacteria	Actinobacteriota	Actinomycetia	Streptomycetales	Streptomycetaceae	Streptomyces	Streptomyces fulvissimus	97.77	475
Li1c-D7	1133	9726	Bacteria	Actinobacteriota	Actinomycetia	Streptomycetales	Streptomycetaceae	Streptomyces		91	476
Li1c-D8	73567	206	Bacteria	Actinobacteriota	Actinomycetia	Streptomycetales	Streptomycetaceae	Streptomyces			476
Li2c-D5	455208	2204	Bacteria	Actinobacteriota	Actinomycetia	Streptomycetales	Streptomycetaceae	Streptomyces			476
Li2c-D6	455208	609	Bacteria	Actinobacteriota	Actinomycetia	Streptomycetales	Streptomycetaceae	Streptomyces			476
Li2c-G5	769	8257	Bacteria	Actinobacteriota	Actinomycetia	Streptomycetales	Streptomycetaceae	Streptomyces		91.12	476
Li2c-G6	386064	157	Bacteria	Actinobacteriota	Actinomycetia	Streptomycetales	Streptomycetaceae	Streptomyces		90.76	476
JGO2c-F5	304351	1083	Bacteria	Actinobacteriota	Actinomycetia	Streptomycetales	Streptomycetaceae	Streptomyces	Streptomyces anulatus_B	97.12	185
JGO2c-F6	315712	220	Bacteria	Actinobacteriota	Actinomycetia	Streptomycetales	Streptomycetaceae	Streptomyces	Streptomyces anulatus_B	97.08	185
JGO2c-B6	552974	155	Bacteria	Actinobacteriota	Actinomycetia	Streptomycetales	Streptomycetaceae	Streptomyces	Streptomyces albovinaceus	99.17	221
JGO2c-H8	383960	83	Bacteria	Actinobacteriota	Actinomycetia	Streptomycetales	Streptomycetaceae	Streptomyces	Streptomyces albovinaceus	99.18	221
Li2c-H5	330	537	fails on GTDB-Tk								Arch_P1-A0
Li4c-H11	342	819	fails on GTDB-Tk								Arch_P1-A0
Li4c-H12	751	8652	Bacteria	Actinobacteriota	Actinomycetia	Streptomycetales	Streptomycetaceae	Streptomyces		91.17	Arch_P1-A0
Li4c-H9	294294	88	Bacteria	Actinobacteriota	Actinomycetia	Streptomycetales	Streptomycetaceae	Streptomyces		92.16	Arch_P1-A0
Li3d-B6	541827	65	Bacteria	Actinobacteriota	Actinomycetia	Mycobacteriales	Pseudonocardiaceae	Amycolatopsis			Arch_P1-A0
Li3d-F5	538601	66	Bacteria	Actinobacteriota	Actinomycetia	Streptomycetales	Streptomycetaceae	Streptomyces		89.03	Arch_P1-A0
Li3c-A7	15916	1068	Bacteria	Actinobacteriota	Actinomycetia	Streptomycetales	Streptomycetaceae	Streptomyces	Streptomyces sp003751445	95.03	Arch_P1-A1
Li2c-A2	1060	7759	Bacteria	Actinobacteriota	Actinomycetia	Streptomycetales	Streptomycetaceae	Streptomyces			Arch_P1-A12
Li3c-A6	380	1673	fails on GTDB-Tk								Arch_P1-A2
JGO2c-G12	388	2706	fails on GTDB-Tk								Arch_P1-A5
Li2c-H8	288763	498	Bacteria	Actinobacteriota	Actinomycetia	Streptomycetales	Streptomycetaceae	Streptomyces			Arch_P1-C10
JGO2c-F2	502138	188	Bacteria	Actinobacteriota	Actinomycetia	Streptomycetales	Streptomycetaceae	Streptomyces		90.88	Arch_P1-C7
JGO2c-F1	1765	3770	Bacteria	Firmicutes	Bacilli	Bacillales	Bacillaceae_A	Bacillus_X	Bacillus_X butanolivorans	95.4	Arch_P1-C8
Li2c-A1	1957	5158	Bacteria	Actinobacteriota	Actinomycetia	Streptomycetales	Streptomycetaceae	Streptomyces			Arch_P1-D12
Li2c-A5	668	10488	Bacteria	Actinobacteriota	Actinomycetia	Streptomycetales	Streptomycetaceae	Streptomyces		92.18	Arch_P1-E10
Li2c-A7	589187	197	Bacteria	Actinobacteriota	Actinomycetia	Streptomycetales	Streptomycetaceae	Streptomyces		93.71	Arch_P1-E11
Li2c-H7	333266	180	Bacteria	Actinobacteriota	Actinomycetia	Mycobacteriales	Mycobacteriaceae	Nocardia			Arch_P1-E2
JGO2c-B5	326958	311	Bacteria	Actinobacteriota	Actinomycetia	Streptomycetales	Streptomycetaceae	Streptomyces			Arch_P1-F4
JGO2c-F7	293867	5156	Bacteria	Actinobacteriota	Actinomycetia	Streptomycetales	Streptomycetaceae	Streptomyces			Arch_P1-F6
Li2c-H10	589187	264	Bacteria	Actinobacteriota	Actinomycetia	Streptomycetales	Streptomycetaceae	Streptomyces		93.68	Arch_P1-G11
Li3c-A3	328433	248	Bacteria	Actinobacteriota	Actinomycetia	Streptomycetales	Streptomycetaceae	Streptomyces			Arch_P1-G7
Li3c-A4	172117	1880	Bacteria	Actinobacteriota	Actinomycetia	Streptomycetales	Streptomycetaceae	Streptomyces	Streptomyces sp003752275	98.08	Arch_P1-G9
Li1c-H12	247373	4532	Bacteria	Actinobacteriota	Actinomycetia	Streptosporangiales	Streptosporangiaceae	Spirillospora		93.5	Arch_P2-A2
JGO2c-G11	422	3129	fails on GTDB-Tk								Arch_P2-B3
JGO2c-G8	427571	86	Bacteria	Actinobacteriota	Actinomycetia	Streptomycetales	Streptomycetaceae	Streptomyces	Streptomyces fulvissimus	97.84	Arch_P2-B8
JGO2c-D6	181341	131	Bacteria	Actinobacteriota	Actinomycetia	Streptomycetales	Streptomycetaceae	Streptomyces	Streptomyces fulvissimus	97.8	Arch_P2-C1
JGO2c-C12	248815	229	Bacteria	Actinobacteriota	Actinomycetia	Streptomycetales	Streptomycetaceae	Streptomyces	Streptomyces albidoflavus	99.06	Arch_P2-C2
JGO2c-C10	596633	106	Bacteria	Actinobacteriota	Actinomycetia	Streptomycetales	Streptomycetaceae	Streptomyces	Streptomyces fulvissimus	97.81	Arch_P2-C4
JGO2c-D2	1480016	61	Bacteria	Actinobacteriota	Actinomycetia	Streptomycetales	Streptomycetaceae	Streptomyces	Streptomyces halstedii	96.67	Arch_P2-C5
JGO2c-D3	445169	80	Bacteria	Actinobacteriota	Actinomycetia	Streptomycetales	Streptomycetaceae	Streptomyces	Streptomyces fulvissimus	97.86	Arch_P2-D1
JGO2c-C11	374545	150	Bacteria	Actinobacteriota	Actinomycetia	Streptomycetales	Streptomycetaceae	Streptomyces	Streptomyces fulvissimus	97.81	Arch_P2-D10
JGO2c-F12	424164	166	Bacteria	Actinobacteriota	Actinomycetia	Streptomycetales	Streptomycetaceae	Streptomyces	Streptomyces fulvissimus	97.78	Arch_P2-D8
Li3c-B4	340213	76	Bacteria	Actinobacteriota	Actinomycetia	Actinomycetales	Micrococcaceae	Rothia	Rothia kristinae	99.3	Arch_P2-E6
JGO2c-H9	427464	66	Bacteria	Actinobacteriota	Actinomycetia	Streptomycetales	Streptomycetaceae	Streptomyces	Streptomyces fulvissimus	97.88	Arch_P2-E7
JGO2c-H1	567645	66	Bacteria	Actinobacteriota	Actinomycetia	Mycobacteriales	Mycobacteriaceae	Rhodococcus		87.85	Arch_P2-F1
JGO2c-G9	386940	107	Bacteria	Actinobacteriota	Actinomycetia	Streptomycetales	Streptomycetaceae	Streptomyces	Streptomyces sp000818175	96.73	Arch_P2-F11
JGO2c-H3	473	4704	Bacteria	Actinobacteriota	Actinomycetia	Streptomycetales	Streptomycetaceae	Streptomyces		84.51	Arch_P2-F2
Li3c-A8	331041	791	Bacteria	Actinobacteriota	Actinomycetia	Actinomycetales	Micrococcaceae	Rothia	Rothia kristinae	99.32	Arch_P2-F5
Li2c-H11	340168	547	Bacteria	Actinobacteriota	Actinomycetia	Actinomycetales	Micrococcaceae	Rothia	Rothia kristinae	99.27	Arch_P2-F6
JGO2c-D12	422518	303	Bacteria	Actinobacteriota	Actinomycetia	Streptomycetales	Streptomycetaceae	Streptomyces	Streptomyces seoulensis	95.25	Arch_P2-F7
JGO2c-B1	372745	2229	Bacteria	Actinobacteriota	Actinomycetia	Streptomycetales	Streptomycetaceae	Streptomyces	Streptomyces fulvissimus	97.82	Arch_P2-F9
JGO2c-D10	596633	74	Bacteria	Actinobacteriota	Actinomycetia	Streptomycetales	Streptomycetaceae	Streptomyces	Streptomyces fulvissimus	97.85	Arch_P2-G3
JGO2c-D5	370244	108	Bacteria	Actinobacteriota	Actinomycetia	Streptomycetales	Streptomycetaceae	Streptomyces	Streptomyces fulvissimus	97.79	Arch_P2-G4
JGO2c-D9	623176	82	Bacteria	Actinobacteriota	Actinomycetia	Streptomycetales	Streptomycetaceae	Streptomyces	Streptomyces halstedii	96.71	Arch_P2-G5
JGO2c-E1	394045	91	Bacteria	Actinobacteriota	Actinomycetia	Streptomycetales	Streptomycetaceae	Streptomyces	Streptomyces fulvissimus	97.86	Arch_P2-H10
JGO2c-B7	378454	206	fails on GTDB-Tk								Arch_P2-H3-1
JGO2c-D11	1050348	225	Bacteria	Actinobacteriota	Actinomycetia	Streptomycetales	Streptomycetaceae	Streptomyces	Streptomyces halstedii	96.66	Arch_P2-H5
JGO2c-E2	108210	1172	Bacteria	Actinobacteriota	Actinomycetia	Streptomycetales	Streptomycetaceae	Streptomyces			Arch_P2-H7
JGO2c-B3	665711	715	Bacteria	Actinobacteriota	Actinomycetia	Streptomycetales	Streptomycetaceae	Streptomyces	Streptomyces papulosus	99.22	Arch_P3-B1
JGO2c-H7	208831	113	Bacteria	Actinobacteriota	Actinomycetia	Streptomycetales	Streptomycetaceae	Streptomyces		94.22	Arch_P3-B11
JGO2c-H5	34480	459	Bacteria	Actinobacteriota	Actinomycetia	Streptomycetales	Streptomycetaceae	Streptomyces		94.2	Arch_P3-B11-2
JGO2c-H2	295934	92	Bacteria	Actinobacteriota	Actinomycetia	Streptomycetales	Streptomycetaceae	Streptomyces		94.19	Arch_P3-B4
JGO2c-E6	554370	192	Bacteria	Actinobacteriota	Actinomycetia	Streptomycetales	Streptomycetaceae	Streptomyces	Streptomyces papulosus	99.28	Arch_P3-C1
JGO2c-D1	344660	7881	Bacteria	Actinobacteriota	Actinomycetia	Streptomycetales	Streptomycetaceae	Streptomyces	Streptomyces sp002078175	97.14	Arch_P3-C10
JGO2c-D4	293175	414	Bacteria	Actinobacteriota	Actinomycetia	Streptomycetales	Streptomycetaceae	Streptomyces	Streptomyces sp900116325	96.99	Arch_P3-C11
JGO2c-G2	106162	372	Bacteria	Actinobacteriota	Actinomycetia	Streptomycetales	Streptomycetaceae	Streptomyces	Streptomyces seoulensis	95.33	Arch_P3-D10
JGO2c-G1	218962	2592	Bacteria	Actinobacteriota	Actinomycetia	Streptomycetales	Streptomycetaceae	Streptomyces	Streptomyces sp900116325	97.13	Arch_P3-D11
Li2c-A3	5338	2745	Bacteria	Actinobacteriota	Actinomycetia	Streptomycetales	Streptomycetaceae	Streptomyces	Streptomyces sp000818175	96.48	Arch_P3-D12
Li2c-H12	332521	173	Bacteria	Actinobacteriota	Actinomycetia	Streptomycetales	Streptomycetaceae	Streptomyces	Streptomyces sp001279725	96.06	Arch_P3-F3
JGO2c-E3	291317	108	Bacteria	Actinobacteriota	Actinomycetia	Streptomycetales	Streptomycetaceae	Streptomyces	Streptomyces fulvissimus	97.77	Arch_P3-F5
Li2c-H9	482824	183	Bacteria	Actinobacteriota	Actinomycetia	Streptomycetales	Streptomycetaceae	Streptomyces			Arch_P3-G8
Note: prefix Arch_ in lichen ID indicates an isolate obtained from processed lichen thallus glycerol stock, for which no metadat is available
lichen_id	Date	CollectionSite	Latitude	Longitude	Island	Order	Family	Genus	Species	Photobiont	Growth
23		Wellington			North	Peltigerales	Lobariaceae	Yarrumia	colensoi	Green	Foliose
102		Wellington			North	Lecanorales	Collemataceae	Collema		Cyano	Foliose
106		Wellington			North	Lecanorales	Collemataceae	Leptogium	coralloideum	Cyano	Foliose
110		Wellington			North	Lecanorales	Collemataceae	Collema		Cyano	Foliose
111		Wellington			North	Peltigerales	Lobariaceae	Pseudocyphellaria	rufovirescens	Tri	Foliose
114	2016-09-12	Trelissick Park	-41.2578	174.774	North	Lecanorales	Parmeliaceae	Parmotrema	perlatum	Green	Foliose
141	2016-09-12	Trelissick Park	-41.2578	174.774	North	Teloschistales	Teloschistaceae	Xanthoria	parietina	Green	Foliose
142	2016-09-12	Trelissick Park	-41.2578	174.774	North	Lecanorales	Physciaceae	Physcia		Green	Foliose
150	2016-09-12	Woodburn Reserve	-41.1753	174.839	North	Lecanorales	Cladoniaceae	Cladonia		Green	Fruticose
154	2016-09-12	SNP Grenada	-41.2123	174.819	North	Lecanorales	Ramalinaceae	Ramalina	celastri	Green	Fruticose
155	2016-09-12	SNP Grenada	-41.2123	174.819	North	Lecanorales	Parmeliaceae	Usnea		Green	Fruticose
158	2016-09-12	Mark Avenue	-41.2035	174.826	North	Lecanorales	Parmeliaceae	Usnea		Green	Fruticose
164	2016-09-12	Gilberd Bush	-41.224	174.833	North	Lecanorales	Cladoniaceae	Cladonia		Green	Fruticose
167	2016-09-12	Gilberd Bush	-41.224	174.833	North	Lecanorales	Cladoniaceae	Cladonia		Green	Fruticose
170	2016-09-12	Ataturk Park/Reserve _MTB_	-41.3393	174.818	North	Lecanorales	Physciaceae	Heterodermia		Green	Foliose
173	2016-09-12	Ataturk Park/Reserve _MTB_	-41.3393	174.818	North	Lecanorales	Ramalinaceae	Ramalina	celastri	Green	Fruticose
175	2016-09-12	Ataturk Park/Reserve _MTB_	-41.3393	174.818	North	Teloschistales	Teloschistaceae	Teloschistes	chrysophthalmus	Green	Fruticose
181	2016-09-12	Pohill Reserve	-41.2951	174.76	North	Lecanorales	Parmeliaceae	Parmotrema	perlatum	Green	Foliose
182	2016-09-12	Pohill Reserve	-41.2951	174.76	North	Lecanorales	Parmeliaceae	Parmotrema	reticulatum	Green	Foliose
190	2016-09-12	Khandallah Park	-41.2382	174.786	North	Lecanorales	Cladoniaceae	Cladonia		Green	Fruticose
192	2016-09-12	Khandallah Park	-41.2382	174.786	North	Lecanorales	Parmeliaceae	Hypogymnia	subphysodes	Green	Foliose
195	2016-09-12	Khandallah Park	-41.2382	174.786	North	Lecanorales	Cladoniaceae	Cladonia	confusa	Green	Fruticose
196	2016-09-12	Khandallah Park	-41.2382	174.786	North	Lecanorales	Cladoniaceae	Cladonia		Green	Fruticose
197	2016-09-12	Khandallah Park	-41.2382	174.786	North	Lecanorales	Cladoniaceae	Cladonia		Green	Fruticose
198	2016-09-12	Khandallah Park	-41.2382	174.786	North	Peltigerales	Peltigeraceae	Peltigera	polydactylon	Cyano	Foliose
201	2016-09-12	Khandallah Park	-41.2382	174.786	North	Peltigerales	Lobariaceae	Pseudocyphellaria	dissimilis	Cyano	Foliose
203	2016-09-12	Johnsonville Park	-41.2269	174.786	North	Lecanorales	Stereocaulaceae	Stereocaulon	ramulosum	Tri	Fruticose
208	2016-09-12	Makara Beach	-41.2199	174.712	North	Teloschistales	Teloschistaceae	Xanthoria	ligulata	Green	Foliose
214	2016-09-12	Wrights Hill	-41.2942	174.732	North	Peltigerales	Lobariaceae	Pseudocyphellaria	dissimilis	Cyano	Foliose
217	2016-08-20	Broadmeadows	-41.2375	174.796	North	Peltigerales	Peltigeraceae	Peltigera	polydactylon	Cyano	Foliose
222		Battle Hill	-41.0609	174.95	North	Peltigerales	Lobariaceae	Pseudocyphellaria	crocata	Cyano	Foliose
225		Skyline Walk	-41.2717	174.737	North	Peltigerales	Peltigeraceae	Peltigera	polydactylon	Cyano	Foliose
226		Kaitoke	-41.0563	175.192	North	Peltigerales	Lobariaceae	Yarrumia	coronata	Tri	Foliose
227		Kaitoke	-41.0563	175.192	North	Peltigerales	Lobariaceae	Pseudocyphellaria	rufovirescens	Tri	Foliose
235		Wellington			North	Teloschistales	Teloschistaceae	Xanthoria	parietina	Green	Foliose
248	2016-10-22	Otari	-41.2666	174.756	North	Peltigerales	Lobariaceae	Pseudocyphellaria	crocata	Cyano	Foliose
249	2016-10-22	Otari	-41.2666	174.756	North	Lecanorales	Parmeliaceae	Usnea		Green	Fruticose
251	2016-10-22	Otari	-41.2666	174.756	North	Peltigerales	Peltigeraceae	Peltigera	membranacea	Cyano	Foliose
252	2016-10-22	Otari	-41.2666	174.756	North	Lecanorales	Parmeliaceae	Flavoparmelia		Green	Foliose
253	2016-10-22	Otari	-41.2666	174.756	North	Peltigerales	Lobariaceae	Pseudocyphellaria	crocata	Cyano	Foliose
256	2016-10-22	Otari	-41.2666	174.756	North	Lecanorales	Cladoniaceae	Cladonia	darwinii	Green	Fruticose
260	2016-10-22	Otari	-41.2666	174.756	North	Peltigerales	Lobariaceae	Pseudocyphellaria	multifida	Tri	Foliose
261	2016-10-22	Otari	-41.2666	174.756	North	Peltigerales	Lobariaceae	Sticta	martinii	Tri	Foliose
269	2016-10-22	Kaitoke	-41.0563	175.192	North	Peltigerales	Lobariaceae	Yarrumia	colensoi	Green	Foliose
270	2016-10-09	Knights bush	-45.91	169.493	South	Peltigerales	Lobariaceae	Pseudocyphellaria	fimbriatoides	Cyano	Foliose
271	2016-10-18	Knights bush	-45.91	169.493	South	Peltigerales	Lobariaceae	Pseudocyphellaria	rufovirescens	Tri	Foliose
272	2016-10-09	Knights bush	-45.91	169.493	South	Peltigerales	Peltigeraceae	Peltigera	polydactylon	Cyano	Foliose
274	2016-10-10	Knights bush	-45.91	169.493	South	Peltigerales	Lobariaceae	Pseudocyphellaria	crocata	Cyano	Foliose
278	2017-01-12	Mangarakau swamp	-40.6445	172.486	South	Lecanorales	Stereocaulaceae	Stereocaulon	ramulosum	Tri	Fruticose
280	2017-01-12	Mangarakau swamp	-40.6445	172.486	South	Lecanorales	Parmeliaceae	Parmotrema	perlatum	Green	Foliose
281	2017-01-12	Mangarakau swamp	-40.6445	172.486	South	Lecanorales	Cladoniaceae	Cladonia	confusa	Green	Fruticose
282	2017-01-12	Mangarakau swamp	-40.6445	172.486	South	Lecanorales	Cladoniaceae	Cladonia		Green	Fruticose
283	2017-01-12	Mangarakau swamp	-40.6445	172.486	South	Lecanorales	Cladoniaceae	Cladia	retipora	Green	Fruticose
284	2017-01-12	Mangarakau swamp	-40.6445	172.486	South	Lecanorales	Cladoniaceae	Cladia	aggregata agg.	Green	Fruticose
285	2017-01-12	Mangarakau swamp	-40.6445	172.486	South	Lecanorales	Cladoniaceae	Cladonia	floerkeana	Green	Fruticose
287	2017-01-12	Mangarakau swamp	-40.6445	172.486	South	Peltigerales	Lobariaceae	Sticta	martinii	Tri	Foliose
288	2017-01-12	Mangarakau swamp	-40.6445	172.486	South	Lecanorales	Collemataceae	Leptogium	cyanescens	Cyano	Foliose
290	2017-01-12	Mangarakau swamp	-40.6445	172.486	South	Peltigerales	Lobariaceae	Pseudocyphellaria	multifida	Tri	Foliose
291	2017-01-12	Mangarakau swamp	-40.6445	172.486	South	Peltigerales	Lobariaceae	Podostictina	pickeringii	Green	Foliose
292	2017-01-12	Mangarakau swamp	-40.6445	172.486	South	Lecanorales	Stereocaulaceae	Stereocaulon	corticatulum	Tri	Fruticose
295	2017-01-13	Mangarakau knuckle hill	-40.6384	172.56	South	Lecanorales	Collemataceae	Leptogium	denticulatum	Cyano	Foliose
297	2017-01-13	Mangarakau knuckle hill	-40.6384	172.56	South	Peltigerales	Peltigeraceae	Peltigera	polydactylon	Cyano	Foliose
300	2017-01-13	Mangarakau knuckle hill	-40.6384	172.56	South	Lecanorales	Cladoniaceae	Cladia	aggregata agg.	Green	Fruticose
301	2017-01-13	Mangarakau knuckle hill	-40.6384	172.56	South	Peltigerales	Lobariaceae	Pseudocyphellaria	glabra	Tri	Foliose
304	2017-01-13	Mangarakau knuckle hill	-40.6384	172.56	South	Lecanorales	Collemataceae	Collema	laeve	Cyano	Foliose
305	2017-01-13	Mangarakau knuckle hill	-40.6384	172.56	South	Peltigerales	Lobariaceae	Pseudocyphellaria	lividofusca	Tri	Foliose
306	2017-01-13	Mangarakau knuckle hill	-40.6384	172.56	South	Lecanorales	Collemataceae	Collema	glaucophthalmum	Cyano	Foliose
311	2017-01-13	Mangarakau knuckle hill	-40.6384	172.56	South	Lecanorales	Sphaerophoraceae	Bunodophoron		Green	Fruticose
314	2017-01-13	Mangarakau knuckle hill	-40.6384	172.56	South	Pertusariales	Coccotremataceae	Coccotrema	porinopsis	Tri	Crustose
318	2017-01-13	Mangarakau knuckle hill	-40.6384	172.56	South	Lecanorales	Icmadophilaceae	Siphula	decumbens	Green	Fruticose
319	2017-01-13	Mangarakau knuckle hill	-40.6384	172.56	South	Lecanorales	Sphaerophoraceae	Leifidium	tenerum	Green	Fruticose
320	2017-01-13	Mangarakau knuckle hill	-40.6384	172.56	South	Lecanorales	Cladoniaceae	Neophyllis	melacarpa	Green	Foliose
321	2017-01-13	Mangarakau knuckle hill	-40.6384	172.56	South	Peltigerales	Lobariaceae	Pseudocyphellaria	faveolata	Tri	Foliose
322	2017-01-14	Mangarakau Patarau River Walk	-40.6654	172.479	South	Lecanorales	Parmeliaceae	Flavoparmelia	haysomii	Green	Foliose
325	2017-01-14	Mangarakau Patarau River Walk	-40.6654	172.479	South	Peltigerales	Lobariaceae	Pseudocyphellaria	lividofusca	Tri	Foliose
326	2017-01-14	Mangarakau Patarau River Walk	-40.6654	172.479	South	Peltigerales	Lobariaceae	Sticta	cinereoglauca	Tri	Foliose
328	2017-01-14	Mangarakau Patarau River Walk	-40.6654	172.479	South	Lecanorales	Physciaceae	Physcia	poncinsii	Green	Foliose
330	2017-01-14	Mangarakau Patarau River Walk	-40.6654	172.479	South	Lecanorales	Parmeliaceae	Parmotrema	cristiferum	Green	Foliose
331	2017-01-14	Mangarakau Patarau River Walk	-40.6654	172.479	South	Lecanorales	Parmeliaceae	Usnea		Green	Fruticose
332	2017-01-14	Mangarakau Patarau River Walk	-40.6654	172.479	South	Lecanorales	Cladoniaceae	Cladonia		Green	Fruticose
333	2017-01-14	Mangarakau Patarau River Walk	-40.6654	172.479	South	Peltigerales	Lobariaceae	Pseudocyphellaria	rufovirescens	Tri	Foliose
334	2017-01-14	Mangarakau Patarau River Walk	-40.6654	172.479	South	Peltigerales	Lobariaceae	Pseudocyphellaria	multifida	Tri	Foliose
335	2017-01-14	Mangarakau Patarau River Walk	-40.6654	172.479	South	Peltigerales	Lobariaceae	Pseudocyphellaria	episticta	Tri	Foliose
336	2017-01-14	Mangarakau Patarau River Walk	-40.6654	172.479	South	Peltigerales	Lobariaceae	Pseudocyphellaria	dissimilis	Cyano	Foliose
340	2017-01-14	Mangarakau Patarau River Walk	-40.6654	172.479	South	Peltigerales	Lobariaceae	Sticta	latifrons	Tri	Foliose
341	2017-01-14	Mangarakau Patarau River Walk	-40.6654	172.479	South	Peltigerales	Lobariaceae	Pseudocyphellaria	multifida	Tri	Foliose
344	2017-01-15	Mangarakau walk to limestone bluffs behind The Outpost	-40.6385	172.479	South	Peltigerales	Lobariaceae	Pseudocyphellaria	glabra	Tri	Foliose
345	2017-01-15	Mangarakau walk to limestone bluffs behind The Outpost	-40.6385	172.479	South	Peltigerales	Lobariaceae	Pseudocyphellaria	billardierei	Tri	Foliose
347	2017-01-15	Mangarakau walk to limestone bluffs behind The Outpost	-40.6385	172.479	South	Lecanorales	Collemataceae	Collema		Cyano	Foliose
353	2017-01-15	Mangarakau walk to limestone bluffs behind The Outpost	-40.6385	172.479	South	Lecanorales	Collemataceae	Leptogium	coralloideum	Cyano	Foliose
355	2017-01-15	Mangarakau walk to limestone bluffs behind The Outpost	-40.6385	172.479	South	Lecanorales	Parmeliaceae	Parmotrema	perlatum	Green	Foliose
357	2017-01-16	Mangarakau Lake Otuhie	-40.6885	172.42	South	Lecanorales	Parmeliaceae	Parmotrema	perlatum	Green	Foliose
358	2017-01-16	Mangarakau Lake Otuhie	-40.6885	172.42	South	Lecanorales	Parmeliaceae	Usnea		Green	Fruticose
360	2017-01-16	Mangarakau Lake Otuhie	-40.6885	172.42	South	Peltigerales	Peltigeraceae	Peltigera	neckeri	Cyano	Foliose
362	2017-01-16	Mangarakau Lake Otuhie	-40.6885	172.42	South	Lecanorales	Parmeliaceae	Parmotrema	reticulatum	Green	Foliose
370	2017-01-17	Wharariki Beach	-40.5056	172.681	South	Peltigerales	Peltigeraceae	Peltigera	polydactylon	Cyano	Foliose
371	2017-01-17	Wharariki Beach	-40.5056	172.681	South	Peltigerales	Lobariaceae	Lobaria		Tri	Foliose
373	2017-01-17	Wharariki Beach	-40.5056	172.681	South	Peltigerales	Lobariaceae	Pseudocyphellaria	coriacea	Tri	Foliose
375	2017-01-17	Wharariki Beach	-40.5056	172.681	South	Lecanorales	Stereocaulaceae	Stereocaulon	ramulosum	Tri	Fruticose
380	2017-01-17	Wharariki Beach	-40.5056	172.681	South	Trichotheliales	Trichotheliaceae	Porina	exocha	Green	Crustose
381	2017-01-17	Wharariki Beach	-40.5056	172.681	South	Lecanorales	Parmeliaceae	Parmotrema	austrocetratum	Green	Foliose
382	2017-01-17	Pakawau inlet bridge	-40.5837	172.686	South	Teloschistales	Teloschistaceae	Xanthoria	ligulata	Green	Foliose
383	2017-01-11	Owen R valley Carpark of Sunrise track	-41.5903	172.542	South	Lecanorales	Parmeliaceae	Usnea	rubicunda	Green	Fruticose
384	2017-01-07	Haast Beach	-43.9085	168.9	South	Lecanorales	Parmeliaceae	Usnea		Green	Fruticose
385	2017-01-07	Knights bush	-45.91	169.493	South	Peltigerales	Lobariaceae	Pseudocyphellaria		Cyano	Foliose
386	2017-01-07	Knights bush	-45.91	169.493	South	Lecanorales	Stereocaulaceae	Stereocaulon	ramulosum	Tri	Fruticose
387	2017-01-06	Haast Rd	-43.9085	168.9	South	Peltigerales	Lobariaceae	Sticta	subcaperata	Tri	Foliose
388	2017-01-07	Haast S. Turnbull Rd	-43.9085	168.9	South	Peltigerales	Lobariaceae	Pseudocyphellaria	faveolata	Tri	Foliose
389	2017-01-06	Haast Rd	-43.9085	168.9	South	Peltigerales	Lobariaceae	Pseudocyphellaria	glabra	Tri	Foliose
390	2017-01-08	Lake Ianthe West Coast	-43.0461	170.637	South	Peltigerales	Lobariaceae	Podostictina	pickeringii	Green	Foliose
391	2017-01-07	West coast			North	Peltigerales	Lobariaceae	Yarrumia	coronata	Tri	Foliose
392	2017-01-06	Whareka-Te Kau walk	-43.9768	168.615	South	Peltigerales	Lobariaceae	Sticta	latifrons	Tri	Foliose
393	2017-01-07	Haast Beach Roadside rail	-43.9085	168.9	South	Lecanorales	Parmeliaceae	Parmotrema	reticulatum	Green	Foliose
395	2017-01-06	Haast Rd	-43.9085	168.9	South	Peltigerales	Lobariaceae	Yarrumia	colensoi	Tri	Foliose
397	2017-01-07	Haast beach	-43.9085	168.9	South	Peltigerales	Lobariaceae	Yarrumia	coronata	Tri	Foliose
398	2017-01-09	West coast Knights Pt	-43.7149	169.226	South	Peltigerales	Lobariaceae	Sticta	fuliginosa	Cyano	Foliose
399	2017-01-10	West coast Knights Pt	-43.7149	169.226	South	Lecanorales	Parmeliaceae	Parmotrema	reticulatum	Green	Foliose
400	2017-01-07	Haast Beach Swamp edge	-43.9085	168.9	South	Peltigerales	Lobariaceae	Pseudocyphellaria	lividofusca	Tri	Foliose
402	2016-11-18	Nichols Creek Dunedin	-45.8311	170.499	South	Peltigerales	Lobariaceae	Pseudocyphellaria	rufovirescens	Tri	Foliose
403	2016-11-18	Nichols Creek Dunedin	-45.8311	170.499	South	Peltigerales	Lobariaceae	Pseudocyphellaria	multifida	Tri	Foliose
404	2016-10-30	Knights bush	-45.91	169.493	South	Peltigerales	Lobariaceae	Yarrumia	colensoi	Tri	Foliose
405	2016-11-13	Rock and Pillar range in subalpne graassland/herbfield above hut	-45.4353	170.074	South	Peltigerales	Lobariaceae	Podostictina	degelii	Green	Foliose
406	2016-11-18	Nichols Creek Dunedin	-45.8311	170.499	South	Peltigerales	Lobariaceae	Sticta	subcaperata	Tri	Foliose
407	2016-10-30	Knights bush	-45.91	169.493	South	Peltigerales	Lobariaceae	Pseudocyphellaria	granulata	Tri	Foliose
409	2016-11-30	Knights bush	-45.91	169.493	South	Peltigerales	Lobariaceae	Crocodia	rubella	Tri	Foliose
410	2016-10-30	Knights bush	-45.91	169.493	South	Peltigerales	Lobariaceae	Podostictina	pickeringii	Green	Foliose
411	2016-11-13	Rock and Pillar range in subalpne graassland/herbfield above hut	-45.4353	170.074	South	Peltigerales	Lobariaceae	Pseudocyphellaria	maculata	Cyano	Foliose
412	2016-10-30	Knights bush	-45.91	169.493	South	Lecanorales	Parmeliaceae	Parmotrema	perlatum	Green	Foliose
413	2016-10-03	Knights bush	-45.91	169.493	South	Lecanorales	Collemataceae	Collema		Cyano	Foliose
414	2016-10-30	Knights bush	-45.91	169.493	South	Lecanorales	Collemataceae	Collema	laeve	Cyano	Foliose
417	2016-10-22	Otari	-41.2666	174.756	North	Peltigerales	Lobariaceae	Lobaria	asperula	Tri	Foliose
418	2017-01-25	2 Orissa Crescent	-41.2375	174.796	North	Teloschistales	Teloschistaceae	Teloschistes	chrysophthalmus	Green	Fruticose
419	2017-01-19	Maruia Falls	-41.8596	172.253	South	Lecanorales	Cladoniaceae	Cladonia	darwinii	Green	Fruticose
420	2016-12-10	Kiwi Burn Southland	-45.4004	167.75	South	Peltigerales	Lobariaceae	Pseudocyphellaria	crocata agg.	Cyano	Foliose
421	2017-01-19	Lewis Pass	-42.384	172.4	South	Lecanorales	Parmeliaceae	Menegazzia		Green	Foliose
422	2017-01-19	Maruia Falls	-41.8596	172.253	South	Peltigerales	Peltigeraceae	Peltigera	membranacea	Cyano	Foliose
423	2017-01-19	Lewis Pass	-42.384	172.4	South	Lecanorales	Pannariaceae	Pannaria	sphinctrina	Tri	Foliose
424	2016-11-13	Rock and Pillar range	-45.4353	170.074	South	Lecanorales	Parmeliaceae	Cetraria	islandica ssp. Antarctica	Green	Fruticose
425	2017-03-15	28 Embo St Dune	-45.9019	170.478	South	Teloschistales	Teloschistaceae	Xanthoria	parietina	Green	Foliose
426	2017-03-14	28 Embo St Dune	-45.9019	170.478	South	Lecanorales	Parmeliaceae	Xanthoparmelia	verisidiosa	Green	Foliose
427	2017-01-19	Lewis Pass	-42.384	172.4	South	Lecanorales	Sphaerophoraceae	Bunodophoron	ramuliferum	Green	Fruticose
428	2017-01-19	Murchison Riverside Holiday Park	-41.7964	172.34	South	Lecanorales	Parmeliaceae	Xanthoparmelia	neotinctina	Green	Foliose
429	2017-03-14	28 Embo St Dune	-45.9019	170.478	South	Lecanorales	Parmeliaceae	Xanthoparmelia	scabrosa	Green	Foliose
430	2017-03-15	28 Embo St Dune	-45.9019	170.478	South	Teloschistales	Teloschistaceae	Teloschistes	chrysophthalmus	Green	Fruticose
431	2017-01-19	Murchison Riverside Holiday Park	-41.7964	172.34	South	Lecanorales	Parmeliaceae	Xanthoparmelia	scabrosa	Green	Foliose
433	2016-11-26	Swamply slop Dune			South	Peltigerales	Lobariaceae	Pseudocyphellaria	glabra	Tri	Foliose
434	2017-03-16	Hazel Ave Dune	-45.8994	170.481	South	Teloschistales	Teloschistaceae	Xanthoria	parietina	Green	Foliose
436	2016-12-10	Kiwi burn Southland	-45.4004	167.75	South	Peltigerales	Lobariaceae	Crocodia	rubella	Tri	Foliose
440	2017-03-25	Knights bush	-45.91	169.493	South	Lecanorales	Parmeliaceae	Notoparmelia	subtestacea	Green	Foliose
441	2017-03-25	Knights bush	-45.91	169.493	South	Lecanorales	Parmeliaceae	Notoparmelia	cunninghamii	Green	Foliose
442	2017-03-24	Knights bush	-45.91	169.493	South	Peltigerales	Lobariaceae	Pseudocyphellaria	multifida	Tri	Foliose
443	2017-03-24	Knights bush	-45.91	169.493	South	Lecanorales	Pannariaceae	Pannaria	leproloma	Tri	Foliose
445	2017-03-24	Knights bush	-45.91	169.493	South	Peltigerales	Lobariaceae	Sticta	martinii	Tri	Foliose
446		Warrington beach	-45.7172	170.595	South	Lecanorales	Ramalinaceae	Ramalina	inflexa	Green	Fruticose
447	2017-03-25	Knights bush	-45.91	169.493	South	Lecanorales	Parmeliaceae	Menegazzia	neozelandica	Green	Foliose
448	2017-04-21	Knights bush	-45.91	169.493	South	Lecanorales	Parmeliaceae	Punctelia	subflava	Green	Foliose
450	2017-04-09	Knights bush	-45.91	169.493	South	Peltigerales	Lobariaceae	Sticta	latifrons	Tri	Foliose
451	2017-03-24	Knights bush	-45.91	169.493	South	Gyalectales	Gyalectaceae	Coenogonium	implexum	Green	Crustose
453	2017-03-25	Knights bush	-45.91	169.493	South	Lecanorales	Parmeliaceae	Menegazzia		Green	Foliose
454	2017-04-22	Knights bush	-45.91	169.493	South	Peltigerales	Nephromataceae	Nephroma	australe	Tri	Foliose
455	2016-12-10	Kiwi Burn Southland	-45.4004	167.75	South	Peltigerales	Nephromataceae	Nephroma	plumbeum	Cyano	Foliose
457	2017-03-24	Knights bush	-45.91	169.493	South	Peltigerales	Lobariaceae	Sticta	lacera	Tri	Foliose
459	2017-04-09	Herbert Forest	-45.2437	170.775	South	Lecanorales	Parmeliaceae	Usnea		Green	Fruticose
460	2017-04-09	Herbert Forest	-45.2437	170.775	South	Lecanorales	Ramalinaceae	Ramalina	celastri	Green	Fruticose
464	2017-07-28	Wainuiomata water reserve	-41.2726	174.979	North	Peltigerales	Peltigeraceae	Peltigera	polydactylon	Cyano	Foliose
464	2017-07-28	Wainuiomata water reserve	-41.2726	174.979	North	Peltigerales	Peltigeraceae	Peltigera	polydactylon	Cyano	Foliose
465	2017-07-28	Wainuiomata water reserve	-41.2726	174.979	North	Lecanorales	Stereocaulaceae	Stereocaulon	ramulosum	Tri	Fruticose
465	2017-07-28	Wainuiomata water reserve	-41.2726	174.979	North	Lecanorales	Stereocaulaceae	Stereocaulon	ramulosum	Tri	Fruticose
466	2017-07-28	Wainuiomata water reserve	-41.2708	174.983	North	Lecanorales	Stereocaulaceae	Stereocaulon	ramulosum	Tri	Fruticose
467	2017-07-28	Wainuiomata water reserve	-41.2708	174.983	North	Peltigerales	Peltigeraceae	Peltigera	polydactylon	Cyano	Foliose
472	2017-07-28	Wainuiomata water reserve	-41.2677	174.99	North	Lecanorales	Stereocaulaceae	Stereocaulon	ramulosum	Tri	Fruticose
473	2017-07-28	Wainuiomata water reserve	-41.2677	174.99	North	Peltigerales	Peltigeraceae	Peltigera	polydactylon	Cyano	Foliose
474	2017-07-28	Wainuiomata water reserve	-41.2729	174.982	North	Peltigerales	Lobariaceae	Pseudocyphellaria	dissimilis	Cyano	Foliose
474	2017-07-28	Wainuiomata water reserve	-41.2729	174.982	North	Peltigerales	Lobariaceae	Pseudocyphellaria	dissimilis	Cyano	Foliose
475	2017-07-28	Wainuiomata water reserve	-41.274	174.977	North	Peltigerales	Lobariaceae	Pseudocyphellaria	dissimilis	Cyano	Foliose
476	2017-07-28	Wainuiomata water reserve	-41.2768	174.973	North	Peltigerales	Lobariaceae	Pseudocyphellaria	dissimilis	Cyano	Foliose
