# Supplementary material for: A Genomic Survey of the Natural Product Biosynthetic Potential of Actinomycetes Isolated from New Zealand Lichens
Source: mSystems. 2023 Feb 7;8(2):e01030-22. doi: 10.1128/msystems.01030-22 (PMC10134820; doi:10.1128/msystems.01030-22)
Supplement: DATA SET S2 [file msystems.01030-22-s0002.xlsx]

## Sheet: Data Set S2
bgc	class	gcf	gcf_value	contig_edge	len_nt	Most similar known cluster	Similarity	legend
Li4c-A3.c00120_NODE_12..1	class-RiPP:bacteriocin	200946	392	1	5929			“core” (d ≤ 900)
JGO2c-F8.c00147_NODE_14..1	class-RiPP:bacteriocin	200946	392	1	5955			“putative” (900 < d ≤ 1800)
Li1c-B6.c00001_NODE_1_..3	class-RiPP:bacteriocin	200946	393	0	9251			“orphan” (d > 1800)
Li1c-C10.c00042_NODE_42..1	class-RiPP:bacteriocin	200946	436	1	9075			on_contig_edge=True
Li3c-G7.c00148_NODE_14..1	class-RiPP:bacteriocin	200946	454	1	6405			on_contig_edge=False
Li1c-D8.c00075_NODE_75..1	class-RiPP:bacteriocin	200946	454	1	9094
Li3c-B9.c00197_NODE_19..1	class-RiPP:bacteriocin	200946	459	1	9959
Li1c-G6.c00001_NODE_1_..2	class-RiPP:bacteriocin	200946	459	0	10285
Li1c-C5.c00008_NODE_8_..1	class-RiPP:bacteriocin	200946	459	0	10285
Li1c-F10.c00457_NODE_45..1	class-RiPP:bacteriocin	200946	466	1	5467
Li3c-H4.c00181_NODE_18..1	class-Other:siderophore	200946	467	1	5944
Li4c-D11.c00287_NODE_28..1	class-Other:siderophore	200946	471	1	6437
Li1c-D3.c00259_NODE_25..1	class-Other:siderophore	200946	471	1	6806
Li1c-F3.c00326_NODE_32..1	class-Other:siderophore	200946	471	1	6846
Li1c-C11.c00278_NODE_27..1	class-Other:siderophore	200946	471	1	7462
Li3c-C3.c00147_NODE_14..1	class-Other:siderophore	200946	473	1	8205
Li1c-F3.c00272_NODE_27..1	class-Other:siderophore	200946	481	1	7747
Li4c-D11.c00446_NODE_44..1	class-Other:siderophore	200946	484	1	6752
Li1c-D3.c00043_NODE_43..1	class-Other:siderophore	200946	484	1	7827
Li2c-E4.c00001_NODE_1_..4	class-RiPP:bacteriocin	200946	493	0	10210
Li2c-E3.c00001_NODE_1_..3	class-RiPP:bacteriocin	200946	493	0	10210
Li2c-F11.c00002_NODE_2_..2	class-RiPP:bacteriocin	200946	493	0	10210
Li1c-C6.c00001_NODE_1_..2	class-RiPP:bacteriocin	200946	493	0	10210
Li2c-E5.c00001_NODE_1_..4	class-RiPP:bacteriocin	200946	493	0	10210
Li4c-B5.c00048_NODE_48..1	class-RiPP:bacteriocin	200946	493	0	10222
JGO2c-C6.c00007_NODE_7_..1	class-RiPP:bacteriocin	200946	493	0	10222
Li2c-C11.c00001_NODE_1_..3	class-RiPP:bacteriocin	200946	493	0	10222
Li2c-F4.c00001_NODE_1_..1	class-RiPP:bacteriocin	200946	493	0	10222
Li2c-F8.c00012_NODE_12..1	class-RiPP:bacteriocin	200946	493	0	10228
Li4c-F7.c00001_NODE_1_..4	class-RiPP:bacteriocin	200946	493	0	10228
Li1c-H4.c00009_NODE_9_..3	class-RiPP:bacteriocin	200946	493	0	10228
Li4c-A12.c00001_NODE_1_..2	class-RiPP:bacteriocin	200946	493	0	10228
Li1c-A11.c00011_NODE_11..2	class-RiPP:bacteriocin	200946	493	0	10228
Li4c-F10.c00020_NODE_20..1	class-RiPP:bacteriocin	200946	501	0	10210
JGO2c-G1.c00047_NODE_47..1	class-RiPP:bacteriocin	200946	505	0	10237
Li1c-G11.c00002_NODE_2_..2	class-Other:melanin	200946	506	0	10498	BGC0000909.0	0.4
Li2c-F2.c00009_NODE_9_..2	class-RiPP:bacteriocin	200946	512	0	11296
Li4c-H7.c00037_NODE_37..1	class-RiPP:bacteriocin	200946	518	1	6100
JGO2c-F7.c00001_NODE_1_..1	class-RiPP:bacteriocin	200946	518	0	11383
Li1c-B1.c00017_NODE_17..1	class-RiPP:bacteriocin	200946	525	0	10288
JGO2c-F11.c00003_NODE_3_..4	class-RiPP:bacteriocin	200946	526	0	10924
Li4c-H2.c00002_NODE_2_..5	class-Other:siderophore	200946	540	0	11914
JGO2c-H2.c00015_NODE_15..2	class-RiPP:bacteriocin	200946	553	0	10228
Li2c-E10.c00013_NODE_13..2	class-RiPP:bacteriocin	200946	553	0	10228
Li4c-H5.c00008_NODE_8_..2	class-RiPP:bacteriocin	200946	553	0	10228
Li4c-F9.c00005_NODE_5_..2	class-RiPP:bacteriocin	200946	553	0	10228
Li4c-G5.c00010_NODE_10..1	class-RiPP:bacteriocin	200946	554	0	10228
Li1c-H6.c00014_NODE_14..1	class-RiPP:bacteriocin	200946	554	0	10228
Li4c-F12.c00016_NODE_16..1	class-RiPP:bacteriocin	200946	554	0	10228
Li2c-E11.c00003_NODE_3_..1	class-RiPP:bacteriocin	200946	554	0	10228
Li4c-H9.c00015_NODE_15..1	class-RiPP:bacteriocin	200946	554	0	10228
Li4c-G9.c00004_NODE_4_..1	class-RiPP:bacteriocin	200946	554	0	10228
Li2c-G6.c00005_NODE_5_..1	class-RiPP:bacteriocin	200946	554	0	10228
Li4c-F8.c00014_NODE_14..1	class-RiPP:bacteriocin	200946	554	0	10228
Li2c-G8.c00003_NODE_3_..3	class-RiPP:bacteriocin	200946	554	0	10228
Li1c-C10.c00134_NODE_13..1	class-RiPP:bacteriocin	200946	555	1	6732
Li2c-C9.c00185_NODE_18..1	class-RiPP:bacteriocin	200946	555	1	8821
Li2c-D6.c00001_NODE_1_..4	class-RiPP:bacteriocin	200946	555	0	10210
Li2c-C6.c00001_NODE_1_..2	class-RiPP:bacteriocin	200946	555	0	10210
Li2c-D5.c00001_NODE_1_..2	class-RiPP:bacteriocin	200946	555	0	10210
Li2c-C7.c00015_NODE_15..1	class-RiPP:bacteriocin	200946	555	0	10210
JGO2c-F2.c00003_NODE_3_..1	class-RiPP:bacteriocin	200946	555	0	10222
Li1c-B11.c00017_NODE_17..1	class-RiPP:bacteriocin	200946	555	0	10228
JGO2c-E6.c00002_NODE_2_..1	class-RiPP:bacteriocin	200946	555	0	10228
Li1c-G10.c00005_NODE_5_..5	class-RiPP:bacteriocin	200946	555	0	10228
Li2c-C8.c00010_NODE_10..1	class-RiPP:bacteriocin	200946	555	0	10228
JGO2c-B3.c00004_NODE_4_..1	class-RiPP:bacteriocin	200946	555	0	10228
JGO2c-B11.c00006_NODE_6_..4	class-RiPP:bacteriocin	200946	555	0	10228
Li1c-F11.c00021_NODE_21..1	class-RiPP:bacteriocin	200946	555	0	10228
Li4c-F4.c00118_NODE_11..1	class-Other:other	200946	566	1	8094	BGC0000296.0	0.392857
Li4c-C9.c00006_NODE_6_..2	class-RiPP:bacteriocin	200946	573	0	10897
Li2c-B3.c00006_NODE_6_..2	class-RiPP:bacteriocin	200946	573	0	10897
Li3c-C6.c00001_NODE_1_..1	class-RiPP:bacteriocin	200946	573	0	10897
Li4c-F6.c00008_NODE_8_..2	class-RiPP:bacteriocin	200946	573	0	10897
Li2c-B4.c00002_NODE_2_..2	class-RiPP:bacteriocin	200946	573	0	10897
Li3c-G11.c00004_NODE_4_..3	class-RiPP:bacteriocin	200946	573	0	10897
Li2c-E12.c00002_NODE_2_..1	class-RiPP:bacteriocin	200946	578	0	11392
Li2c-A11.c00009_NODE_9_..3	class-RiPP:bacteriocin	200946	579	0	10834
Li1c-A5.c00001_NODE_1_..2	class-RiPP:bacteriocin	200946	583	0	10180
Li2c-F1.c00001_NODE_1_..1	class-Other:siderophore	200946	584	0	13183
Li2c-G1.c00034_NODE_34..1	class-RiPP:bacteriocin	200946	588	1	10001
Li1c-H10.c00336_NODE_33..1	class-Other:siderophore	200946	593	1	6667
JGO2c-E2.c00002_NODE_2_..1	class-Other:siderophore	200946	596	1	6089
Li4c-E11.c00284_NODE_28..1	class-RiPP:bacteriocin	200946	597	1	5118
Li1c-F2.c00081_NODE_81..1	class-RiPP:lanthipeptide	200946	597	1	12370
Li1c-D6.c00008_NODE_8_..1	class-RiPP:bacteriocin	200946	610	0	10216
Li1c-A5.c00002_NODE_2_..3	class-RiPP:bacteriocin	200946	612	0	10306
Li2c-A11.c00009_NODE_9_..1	class-Other:furan	200946	615	0	21005
Li1c-H12.c00002_NODE_2_..2	class-RiPP:bacteriocin	200946	631	0	10810
Li1c-A5.c00009_NODE_9_..3	class-RiPP:bacteriocin	200946	635	0	10918
Li4c-C11.c00080_NODE_80..1	class-RiPP:bacteriocin	200946	639	1	8764
Li2c-E1.c00002_NODE_2_..5	class-RiPP:bacteriocin	200946	639	0	10228
Li2c-H8.c00006_NODE_6_..1	class-RiPP:bacteriocin	200946	642	1	9930
Li1c-C7.c00001_NODE_1_..5	class-Other:siderophore	200946	646	0	13181
Li1c-G8.c00010_NODE_10..2	class-RiPP:bacteriocin	200946	656	0	11416
Li1c-H10.c00420_NODE_42..1	class-RiPP:bacteriocin	200946	661	1	8718	BGC0000518.0	0.428571
Li1c-A10.c00022_NODE_22..1	class-RiPP:bacteriocin	200946	661	0	10216
JGO2c-D1.c00003_NODE_3_..4	class-RiPP:bacteriocin	200946	661	0	10321
Li1c-G2.c00007_NODE_7_..1	class-RiPP:bacteriocin	200946	661	0	10321
Li1c-D2.c00003_NODE_3_..1	class-Other:ectoine	200946	662	0	10351
Li3c-H4.c00067_NODE_67..1	class-Other:siderophore	200946	673	1	6581
Li3c-H4.c00147_NODE_14..1	class-RiPP:bacteriocin	200946	685	1	7548
Li4c-D11.c00273_NODE_27..1	class-RiPP:bacteriocin	200946	688	1	7090
Li1c-D3.c00071_NODE_71..1	class-RiPP:bacteriocin	200946	688	1	7177
Li1c-F3.c00103_NODE_10..1	class-RiPP:bacteriocin	200946	688	1	7191
Li4c-F2.c00003_NODE_3_..4	class-RiPP:bacteriocin	200946	688	0	7731
Li1c-H2.c00004_NODE_4_..2	class-RiPP:bacteriocin	200946	688	0	7764
Li1c-H4.c00052_NODE_52..1	class-NRP:CDPS	200946	691	1	10052	BGC0001468.0	1
Li3c-A7.c00424_NODE_42..1	class-RiPP:bacteriocin	200946	695	1	6046
Li3c-G7.c00629_NODE_62..1	class-Polyketide:PKS-like	200946	696	1	5446
Li1c-C11.c00280_NODE_28..1	class-Polyketide:T3PKS	200946	696	1	8374
Li4c-E11.c00121_NODE_12..1	class-RiPP:lanthipeptide	200946	698	1	11815
Li2c-B12.c00005_NODE_5_..2	class-RiPP:bacteriocin	200946	708	0	10216	BGC0000518.0	0.428571
Li1c-A12.c00013_NODE_13..1	class-RiPP:bacteriocin	200946	708	0	10216	BGC0000518.0	0.428571
Li1c-A9.c00005_NODE_5_..2	class-RiPP:bacteriocin	200946	708	0	10216	BGC0000518.0	0.428571
Li2c-F1.c00002_NODE_2_..1	class-RiPP:bacteriocin	200946	708	0	10216	BGC0000518.0	0.428571
Li4c-F10.c00028_NODE_28..1	class-RiPP:bacteriocin	200946	708	0	10216	BGC0000518.0	0.428571
Li2c-A7.c00008_NODE_8_..2	class-RiPP:bacteriocin	200946	708	0	10321
Li2c-H10.c00007_NODE_7_..2	class-RiPP:bacteriocin	200946	708	0	10321
JGO2c-E8.c00007_NODE_7_..1	class-RiPP:bacteriocin	200946	708	0	10321
JGO2c-B5.c00001_NODE_1_..3	class-RiPP:bacteriocin	200946	715	0	10651
Li3c-A3.c00001_NODE_1_..2	class-RiPP:bacteriocin	200946	715	0	10651
JGO2c-D8.c00033_NODE_33..1	class-RiPP:bacteriocin	200946	715	0	10798
Li3c-G4.c00007_NODE_7_..2	class-Other:nucleoside	200946	718	0	20366
Li3d-F5.c00001_NODE_1_..4	class-RiPP:bacteriocin	200946	734	0	10228
Li4c-F12.c00094_NODE_94..1	class-RiPP:linaridin	200946	737	1	8982
Li4c-E11.c00492_NODE_49..1	class-Terpene:terpene	200946	743	1	5710
Li4c-A8.c00056_NODE_56..1	class-Other:other	200946	743	1	5826
JGO2c-E4.c00005_NODE_5_..2	class-RiPP:bacteriocin	200946	752	0	10216
Li1c-E10.c00269_NODE_26..1	class-RiPP:bacteriocin	200946	760	1	5292	BGC0000518.0	0.428571
JGO2c-D12.c00012_NODE_12..1	class-RiPP:bacteriocin	200946	760	0	10213	BGC0000518.0	0.428571
JGO2c-B2.c00005_NODE_5_..2	class-RiPP:bacteriocin	200946	776	0	7695
Li1c-H9.c00039_NODE_39..1	class-Other:other	200946	784	1	9864
Li4c-E11.c00321_NODE_32..1	class-Other:other	200946	785	1	8643
Li1c-F4.c00012_NODE_12..1	class-RiPP:bacteriocin	200946	794	0	10216	BGC0000518.0	0.428571
Li2c-E6.c00029_NODE_29..1	class-RiPP:bacteriocin	200946	794	0	10216	BGC0000518.0	0.428571
Li1c-B7.c00033_NODE_33..1	class-RiPP:bacteriocin	200946	794	0	10216	BGC0000518.0	0.428571
JGO2c-G2.c00034_NODE_34..1	class-RiPP:bacteriocin	200946	794	0	10216	BGC0000518.0	0.428571
Li2c-F9.c00032_NODE_32..1	class-RiPP:bacteriocin	200946	794	0	10216	BGC0000518.0	0.428571
Li1c-H1.c00052_NODE_52..1	class-RiPP:bacteriocin	200946	794	0	10216	BGC0000518.0	0.428571
Li1c-B8.c00142_NODE_14..1	class-RiPP:bacteriocin	200946	794	0	10216	BGC0000518.0	0.428571
Li3c-A7.c00253_NODE_25..1	class-Other:other	200946	803	1	11480
Li3d-B6.c00001_NODE_1_..3	class-RiPP:bacteriocin	200946	815	0	10801
Li2c-A11.c00033_NODE_33..1	class-Polyketide:PKS-like	200946	824	0	41095
Li1c-H9.c00061_NODE_61..1	class-RiPP:linaridin	200946	842	1	8808
Li3c-G7.c00031_NODE_31..1	class-Other:siderophore	200946	843	1	7095
Li4c-E11.c00149_NODE_14..1	class-Polyketide:T3PKS	200946	845	1	14025
Li2c-F3.c00049_NODE_49..1	class-Polyketide:T3PKS	200946	851	1	9027
Li4c-F5.c00002_NODE_2_..1	class-RiPP:bacteriocin	200946	855	0	8218	BGC0000518.0	0.428571
Li1c-H3.c00034_NODE_34..2	class-RiPP:bacteriocin	200946	855	0	10216	BGC0000518.0	0.428571
Li4c-F4.c00004_NODE_4_..1	class-RiPP:bacteriocin	200946	855	0	10246	BGC0000518.0	0.428571
JGO2c-E2.c00005_NODE_5_..1	class-RiPP:bacteriocin	200946	855	0	10246	BGC0000518.0	0.428571
Li3c-G7.c00051_NODE_51..1	class-RiPP:bacteriocin	200946	855	0	10819
Li3d-B6.c00009_NODE_9_..2	class-RiPP:bacteriocin	200946	855	0	10819
Li2c-D8.c00219_NODE_21..1	class-Other:nucleoside	200946	867	1	11417
Li1c-B6.c00010_NODE_10..1	class-NRP:CDPS	200946	879	0	20720
Li4c-E11.c00470_NODE_47..1	class-Terpene:terpene	200946	883	1	5959
Li2c-E1.c00013_NODE_13..1	class-Other:other	200946	888	1	20292	BGC0001079.0	0.225806
Li3c-G7.c00264_NODE_26..1	class-Other:butyrolactone	200946	892	0	10831
Li3d-B6.c00006_NODE_6_..2	class-Other:butyrolactone	200946	892	0	10831
Li1c-H9.c00013_NODE_13..1	class-Other:nucleoside	200946	896	1	11118
Li2c-A10.c00295_NODE_29..1	class-Terpene:terpene	200946	901	1	8103
JGO2c-B11.c00003_NODE_3_..3	class-RiPP:bacteriocin	200946	913	0	10525
JGO2c-E6.c00008_NODE_8_..1	class-RiPP:bacteriocin	200946	913	0	10525
Li1c-F11.c00008_NODE_8_..1	class-RiPP:bacteriocin	200946	913	0	10525
JGO2c-B3.c00003_NODE_3_..4	class-RiPP:bacteriocin	200946	913	0	10525
Li2c-D8.c00463_NODE_46..1	class-Polyketide:PKS-like	200946	955	1	6564
Li4c-D11.c00012_NODE_12..1	class-Other:nucleoside	200946	965	1	16290
Li4c-B1.c00048_NODE_48..1	class-Polyketide:T3PKS	200946	988	1	10003
JGO2c-B2.c00010_NODE_10..1	class-Other:nucleoside	200946	998	0	20441
Li4c-A8.c00014_NODE_14..2	class-Other:nucleoside	200946	998	0	20441
Li2c-D4.c00001_NODE_1_..3	class-Other:nucleoside	200946	998	0	20441
Li4c-D11.c00199_NODE_19..1	class-Other:other	200946	1034	1	12138
Li1c-A11.c00048_NODE_48..1	class-Polyketide:PKS-like	200946	1040	1	5514
Li1c-F3.c00221_NODE_22..1	class-Other:other	200946	1065	1	12964
Li1c-G4.c00125_NODE_12..1	class-Other:other	200946	1081	1	24362
Li4c-G3.c00006_NODE_6_..2	class-Terpene:terpene	200946	1141	0	20644	BGC0001330.0	0.25
Li4c-A8.c00007_NODE_7_..1	class-Terpene:terpene	200946	1141	0	21074	BGC0001330.0	0.25
Li4c-F7.c00007_NODE_7_..1	class-Terpene:terpene	200946	1141	0	21083	BGC0001330.0	0.25
Li2c-G6.c00020_NODE_20..1	class-Terpene:terpene	200946	1141	0	21110	BGC0001330.0	0.25
Li4c-G9.c00020_NODE_20..1	class-Terpene:terpene	200946	1141	0	21110	BGC0001330.0	0.25
Li1c-H2.c00001_NODE_1_..1	class-Terpene:terpene	200946	1169	0	21074	BGC0001330.0	0.25
Li2c-G9.c00020_NODE_20..1	class-Terpene:terpene	200946	1169	0	21074	BGC0001330.0	0.25
Li4c-F2.c00001_NODE_1_..1	class-Terpene:terpene	200946	1169	0	21074	BGC0001330.0	0.25
Li4c-H8.c00002_NODE_2_..1	class-Terpene:terpene	200946	1169	0	21074	BGC0001330.0	0.25
Li3c-E8.c00009_NODE_9_..2	class-Other:other	200946	1183	0	41374
Li2c-A11.c00019_NODE_19..1	class-Polyketide:PKS-like	200946	1199	0	41095
Li1c-F3.c00283_NODE_28..1	class-Terpene:terpene	200946	1212	1	11036
Li3d-B6.c00005_NODE_5_..2	class-RiPP:LAP	200946	1229	0	35764
Li1c-G3.c00012_NODE_12..2	class-Other:other	200946	1236	0	41374
Li1c-H11.c00010_NODE_10..1	class-Other:other	200946	1236	0	41374
JGO2c-A9.c00014_NODE_14..1	class-Other:other	200946	1237	1	40189
Li3d-F5.c00017_NODE_17..1	class-Other:other	200946	1249	0	41410
Li4c-D11.c00044_NODE_44..1	class-Terpene:terpene	200946	1263	1	13113
Li2c-H12.c00009_NODE_9_..3	class-Other:other	200946	1373	0	41383
JGO2c-B2.c00009_NODE_9_..1	class-Terpene:terpene	200946	1390	1	19026
Li1c-H2.c00007_NODE_7_..3	class-Polyketide:T1PKS	200947	858	0	143828	BGC0000115.0	0.818182
Li4c-H8.c00005_NODE_5_..3	class-Polyketide:T1PKS	200947	881	0	143828	BGC0000115.0	0.818182
Li2c-G9.c00003_NODE_3_..3	class-Polyketide:T1PKS	200947	900	1	116673	BGC0000115.0	0.681818
Li4c-F11.c00028_NODE_28..1	class-Polyketide:T1PKS	200947	916	1	88180	BGC0000115.0	0.5
Li1c-C8.c00027_NODE_27..1	class-Polyketide:T1PKS	200947	986	1	50996	BGC0000115.0	0.5
JGO2c-G9.c00001_NODE_1_..6	class-Polyketide:T1PKS	200947	1064	0	143437	BGC0000115.0	0.818182
Li2c-F3.c00039_NODE_39..1	class-Polyketide:T1PKS	200947	1133	1	29877	BGC0000115.0	0.5
Li3d-B6.c00014_NODE_14..1	class-Polyketide:T1PKS	200947	1464	0	172343	BGC0000116.0	0.434783
Li2c-A11.c00003_NODE_3_..2	class-Polyketide:T1PKS	200947	1681	0	87669	BGC0000034.0	0.428571
Li4c-G10.c00003_NODE_3_..3	class-RiPP:linaridin	200947	1702	0	135463	BGC0000115.0	0.818182
Li4c-A12.c00001_NODE_1_..5	class-Terpene:terpene	200947	3060	0	247851	BGC0000115.0	0.818182
Li4c-F7.c00012_NODE_12..1	class-Polyketide:T1PKS	200948	2040	1	94860	BGC0001452.0	0.722222
JGO2c-B2.c00006_NODE_6_..1	class-Polyketide:T1PKS	200948	2145	0	101875	BGC0001452.0	0.722222
Li3c-A4.c00027_NODE_27..1	class-NRP:generic	200954	870	0	46544	BGC0000448.0	1
Li2c-A3.c00400_NODE_40..1	class-NRP:generic	200957	310	1	5935
Li1c-F12.c00048_NODE_48..1	class-NRP:generic	200957	312	1	6891
Li2c-E3.c00036_NODE_36..1	class-NRP:generic	200957	319	1	6546
Li2c-C7.c00079_NODE_79..1	class-NRP:generic	200957	319	1	8429
Li2c-C6.c00044_NODE_44..1	class-NRP:generic	200957	319	1	8429
Li2c-D5.c00028_NODE_28..1	class-NRP:generic	200957	319	1	8429
Li1c-C6.c00023_NODE_23..1	class-NRP:generic	200957	319	1	8779
Li2c-C7.c00228_NODE_22..1	class-NRP:generic	200957	323	1	5118
Li1c-A8.c00076_NODE_76..1	class-NRP:generic	200957	326	1	5496
JGO2c-G6.c00039_NODE_39..1	class-NRP:generic	200957	328	1	6504
Li1c-G4.c00232_NODE_23..1	class-NRP:generic	200957	328	1	6511
Li1c-G4.c00223_NODE_22..1	class-NRP:generic	200957	328	1	7563
JGO2c-E8.c00035_NODE_35..1	class-NRP:generic	200957	328	1	7573
Li2c-H10.c00040_NODE_40..1	class-NRP:generic	200957	328	1	7685
Li2c-A7.c00042_NODE_42..1	class-NRP:generic	200957	328	1	7685
Li1c-G2.c00058_NODE_58..1	class-NRP:generic	200957	328	1	11319	BGC0001984.0	0.25
Li2c-A6.c00003_NODE_3_..1	class-NRP:generic	200957	330	1	5596
JGO2c-G6.c00037_NODE_37..1	class-NRP:generic	200957	330	1	7980
Li2c-A3.c00422_NODE_42..1	class-NRP:generic	200957	331	1	5679
Li2c-A7.c00043_NODE_43..1	class-NRP:generic	200957	333	1	6589
Li4c-F9.c00060_NODE_60..1	class-NRP:generic	200957	335	1	5460
Li1c-B8.c00461_NODE_46..1	class-NRP:generic	200957	335	1	5524
Li3c-C3.c00166_NODE_16..1	class-NRP:generic	200957	335	1	8768
Li2c-A6.c00001_NODE_1_..1	class-NRP:generic	200957	336	1	7527
Li1c-F12.c00065_NODE_65..1	class-NRP:generic	200957	338	1	5149
Li2c-C7.c00096_NODE_96..1	class-NRP:generic	200957	338	1	7743
JGO2c-H1.c00014_NODE_14..1	class-NRP:generic	200957	339	1	14248
Li2c-B1.c00063_NODE_63..1	class-NRP:generic	200957	341	1	8942
Li4c-G1.c00144_NODE_14..1	class-NRP:generic	200957	342	1	5340
JGO2c-F7.c00049_NODE_49..1	class-NRP:generic	200957	342	1	5685
Li3c-A7.c00480_NODE_48..1	class-NRP:generic	200957	343	1	5926
Li3c-A7.c00486_NODE_48..1	class-NRP:generic	200957	344	1	5840	BGC0001230.0	0.357143
Li3c-E8.c00023_NODE_23..1	class-NRP:generic	200957	344	1	12081	BGC0001984.0	0.25
Li1c-C11.c00475_NODE_47..1	class-NRP:generic	200957	346	1	5716
Li1c-B8.c00465_NODE_46..1	class-NRP:generic	200957	348	1	5444
Li1c-E10.c00297_NODE_29..1	class-NRP:generic	200957	349	1	7114
Li3c-E8.c00026_NODE_26..1	class-NRP:generic	200957	352	1	5089
Li2c-D2.c00038_NODE_38..1	class-NRP:generic	200957	355	1	5367	BGC0001135.0	1
Li2c-E6.c00088_NODE_88..1	class-NRP:generic	200957	355	1	13489
Li3c-A4.c00065_NODE_65..1	class-NRP:generic	200957	355	1	16648
Li1c-G12.c00013_NODE_13..1	class-NRP:generic	200957	358	1	9500
Li2c-C6.c00104_NODE_10..1	class-NRP:generic	200957	360	1	5832	BGC0001984.0	0.25
Li2c-C6.c00075_NODE_75..1	class-NRP:generic	200957	361	1	6619
Li2c-F9.c00107_NODE_10..1	class-NRP:generic	200957	363	1	7004
JGO2c-G2.c00115_NODE_11..1	class-NRP:generic	200957	363	1	7069
Li1c-D12.c00042_NODE_42..1	class-NRP:generic	200957	364	1	5440
Li1c-B8.c00360_NODE_36..1	class-NRP:generic	200957	365	1	6847
Li1c-F12.c00060_NODE_60..1	class-NRP:generic	200957	369	1	5291
Li2c-D4.c00029_NODE_29..1	class-NRP:generic	200957	369	1	5616
Li4c-A3.c00025_NODE_25..1	class-NRP:generic	200957	371	1	31921
Li4c-H2.c00122_NODE_12..1	class-NRP:generic	200957	372	1	6285	BGC0001230.0	0.214286
Li4c-B5.c00302_NODE_30..1	class-NRP:generic	200957	372	1	10263
Li1c-B8.c00458_NODE_45..1	class-NRP:generic	200957	373	1	5551
Li1c-C11.c00243_NODE_24..1	class-NRP:generic	200957	373	1	9084
Li2c-B12.c00065_NODE_65..1	class-NRP:generic	200957	374	1	6304
Li2c-G12.c00036_NODE_36..1	class-NRP:generic	200957	381	1	6197
JGO2c-H10.c00124_NODE_12..1	class-NRP:generic	200957	382	1	5832	BGC0001562.0	0.272727
Li4c-H2.c00102_NODE_10..1	class-NRP:generic	200957	384	1	13062
Li2c-H9.c00171_NODE_17..1	class-NRP:generic	200957	386	1	5786
Li4c-H2.c00119_NODE_11..1	class-NRP:generic	200957	388	1	6879
Li2c-A3.c00276_NODE_27..1	class-NRP:generic	200957	388	1	7242
Li3c-E9.c00041_NODE_41..1	class-NRP:generic	200957	390	1	5125
JGO2c-E5.c00068_NODE_68..1	class-NRP:generic	200957	390	1	5955
JGO2c-G6.c00036_NODE_36..1	class-NRP:generic	200957	390	1	8860
Li1c-C11.c00058_NODE_58..1	class-NRP:generic	200957	390	1	16844	BGC0000423.0	0.2
Li1c-A8.c00029_NODE_29..1	class-NRP:generic	200957	391	1	6767
Li1c-B4.c00048_NODE_48..1	class-NRP:generic	200957	391	1	17152
Li3c-H4.c00209_NODE_20..1	class-NRP:generic	200957	393	1	10654
Li1c-C2.c00098_NODE_98..1	class-NRP:generic	200957	393	1	15464
JGO2c-C12.c00035_NODE_35..1	class-NRP:generic	200957	393	1	56468	BGC0001792.0	0.285714
Li3c-E8.c00024_NODE_24..1	class-NRP:generic	200957	394	1	6465
Li3c-H4.c00305_NODE_30..1	class-NRP:generic	200957	395	1	7676
Li2c-A3.c00172_NODE_17..1	class-NRP:generic	200957	398	1	8747	BGC0001567.0	0.272727
Li3c-C3.c00380_NODE_38..1	class-NRP:generic	200957	399	1	5979
Li3c-A7.c00467_NODE_46..1	class-NRP:generic	200957	400	1	6155
Li3c-A7.c00191_NODE_19..1	class-NRP:generic	200957	400	1	14311
JGO2c-C7.c00053_NODE_53..1	class-NRP:generic	200957	401	1	9479	BGC0001567.0	0.272727
JGO2c-F5.c00056_NODE_56..1	class-NRP:generic	200957	401	1	9554	BGC0001567.0	0.272727
Li3c-G7.c00242_NODE_24..1	class-NRP:generic	200957	401	1	13163
Li2c-C7.c00114_NODE_11..1	class-NRP:generic	200957	402	1	7213
Li1c-B7.c00111_NODE_11..1	class-NRP:generic	200957	404	1	5783
Li2c-B1.c00064_NODE_64..1	class-NRP:generic	200957	404	1	7767
Li2c-H6.c00036_NODE_36..1	class-NRP:generic	200957	404	1	14144
Li2c-C6.c00088_NODE_88..1	class-NRP:generic	200957	405	1	6296
Li2c-D1.c00232_NODE_23..1	class-NRP:generic	200957	406	1	7126
Li1c-E10.c00308_NODE_30..1	class-NRP:generic	200957	407	1	6944
Li4c-G5.c00055_NODE_55..1	class-NRP:generic	200957	407	1	11520
Li2c-D1.c00242_NODE_24..1	class-NRP:generic	200957	409	1	6445
JGO1c-G8.c00178_NODE_17..1	class-NRP:generic	200957	409	1	14210	BGC0001758.0	1
Li3c-H4.c00326_NODE_32..1	class-NRP:generic	200957	410	1	7311
Li4c-B1.c00110_NODE_11..1	class-NRP:generic	200957	410	1	8032
Li2c-D1.c00187_NODE_18..1	class-NRP:generic	200957	410	1	12413
Li4c-B5.c00416_NODE_41..1	class-NRP:generic	200957	411	1	7016
Li2c-C6.c00140_NODE_14..1	class-NRP:generic	200957	412	1	5170
Li2c-H9.c00174_NODE_17..1	class-NRP:generic	200957	413	1	5463
Li3c-F6.c00259_NODE_25..1	class-NRP:generic	200957	413	1	12109
Li1c-B8.c00403_NODE_40..1	class-NRP:generic	200957	414	1	6310
Li1c-C2.c00103_NODE_10..1	class-NRP:generic	200957	414	1	13031
Li3c-G7.c00499_NODE_49..1	class-NRP:generic	200957	415	1	7468
Li4c-B5.c00243_NODE_24..1	class-NRP:generic	200957	416	1	12596
Li2c-G12.c00030_NODE_30..1	class-NRP:generic	200957	417	1	9920
JGO2c-F8.c00105_NODE_10..1	class-NRP:generic	200957	417	1	17476
Li4c-B1.c00385_NODE_38..1	class-NRP:generic	200957	418	1	5045
Li4c-B1.c00357_NODE_35..1	class-NRP:generic	200957	418	1	5194
Li2c-G12.c00034_NODE_34..1	class-NRP:generic	200957	418	1	7695
JGO2c-B2.c00044_NODE_44..1	class-NRP:generic	200957	420	1	6236
Li2c-D1.c00198_NODE_19..1	class-NRP:generic	200957	420	1	11428
Li3c-A9.c00043_NODE_43..1	class-NRP:generic	200957	421	1	17904	BGC0001984.0	0.25
Li4c-F3.c00082_NODE_82..1	class-NRP:generic	200957	422	1	5389
Li4c-B5.c00463_NODE_46..1	class-NRP:generic	200957	422	1	5893
Li2c-A4.c00070_NODE_70..1	class-NRP:generic	200957	422	1	17892
Li3c-H4.c00291_NODE_29..1	class-NRP:generic	200957	423	1	7946
Li4c-A3.c00368_NODE_36..1	class-NRP:generic	200957	424	1	6739
Li1c-C11.c00371_NODE_37..1	class-NRP:generic	200957	424	1	6873
Li2c-C9.c00288_NODE_28..1	class-NRP:generic	200957	425	1	8011
Li4c-H9.c00048_NODE_48..1	class-NRP:generic	200957	425	1	8467
Li3c-G7.c00570_NODE_57..1	class-NRP:generic	200957	426	1	6431	BGC0000423.0	0.3
Li1c-B4.c00045_NODE_45..1	class-NRP:generic	200957	426	1	21247
JGO2c-H5.c00300_NODE_30..1	class-NRP:generic	200957	427	1	5985
Li1c-G12.c00015_NODE_15..1	class-NRP:generic	200957	428	1	6036
Li2c-G12.c00028_NODE_28..1	class-NRP:generic	200957	428	1	13908
Li4c-F3.c00099_NODE_99..1	class-NRP:generic	200957	429	1	5097
Li1c-E10.c00371_NODE_37..1	class-NRP:generic	200957	429	1	5188	BGC0001758.0	1
Li1c-B4.c00058_NODE_58..1	class-NRP:generic	200957	429	1	5468
Li4c-F8.c00050_NODE_50..1	class-NRP:generic	200957	429	1	6825
Li1c-C11.c00369_NODE_36..1	class-NRP:generic	200957	429	1	6889
Li4c-B1.c00163_NODE_16..1	class-NRP:generic	200957	430	1	7040
Li3c-C3.c00258_NODE_25..1	class-NRP:generic	200957	430	1	7262	BGC0001570.0	0.444444
Li4c-F8.c00049_NODE_49..1	class-NRP:generic	200957	430	1	7329
Li1c-A11.c00045_NODE_45..1	class-NRP:generic	200957	430	1	7497
Li4c-H9.c00052_NODE_52..1	class-NRP:generic	200957	430	1	7497
JGO2c-C8.c00064_NODE_64..1	class-NRP:generic	200957	430	1	10569	BGC0001567.0	0.272727
JGO2c-F8.c00114_NODE_11..1	class-NRP:generic	200957	431	1	14414
Li1c-H12.c00043_NODE_43..1	class-NRP:generic	200957	432	1	6293
Li4c-G1.c00125_NODE_12..1	class-NRP:generic	200957	432	1	7517
JGO2c-C9.c00050_NODE_50..1	class-NRP:generic	200957	432	1	13888
JGO2c-H10.c00088_NODE_88..1	class-NRP:generic	200957	435	1	6385
JGO2c-B9.c00036_NODE_36..1	class-NRP:generic	200957	435	1	21901
Li4c-A3.c00206_NODE_20..1	class-NRP:generic	200957	436	1	12202
Li1c-C11.c00400_NODE_40..1	class-NRP:generic	200957	437	1	6513
Li2c-C7.c00063_NODE_63..1	class-NRP:generic	200957	437	1	9827
Li3c-C3.c00372_NODE_37..1	class-NRP:generic	200957	438	1	6099
Li2c-C7.c00058_NODE_58..1	class-NRP:generic	200957	440	1	10437
Li2c-D8.c00160_NODE_16..1	class-NRP:generic	200957	440	1	13539
Li1c-C11.c00284_NODE_28..1	class-NRP:generic	200957	441	1	8307
Li3c-H4.c00462_NODE_46..1	class-NRP:generic	200957	443	1	5234
JGO2c-H1.c00013_NODE_13..1	class-NRP:generic	200957	444	1	14645
Li1c-B8.c00436_NODE_43..1	class-NRP:generic	200957	445	1	5807
Li3c-A7.c00318_NODE_31..1	class-NRP:generic	200957	445	1	9403	BGC0000423.0	0.2
JGO2c-F8.c00113_NODE_11..1	class-NRP:generic	200957	446	1	14470
Li3c-A7.c00295_NODE_29..1	class-NRP:generic	200957	448	1	9899	BGC0000392.0	0.357143
JGO2c-H10.c00111_NODE_11..1	class-NRP:generic	200957	449	1	6076
Li1c-C8.c00039_NODE_39..1	class-NRP:generic	200957	449	1	6314
Li3c-G7.c00659_NODE_65..1	class-NRP:generic	200957	450	1	5069
Li2c-D1.c00256_NODE_25..1	class-NRP:generic	200957	451	1	5094	BGC0001567.0	0.272727
Li1c-H9.c00217_NODE_21..1	class-NRP:generic	200957	451	1	6064	BGC0001628.0	0.222222
Li3c-C3.c00468_NODE_46..1	class-NRP:generic	200957	452	1	5439
Li1c-B4.c00057_NODE_57..1	class-NRP:generic	200957	454	1	7768
Li1c-H10.c00704_NODE_70..1	class-NRP:NRPS-like	200957	455	1	5383
Li3c-H4.c00415_NODE_41..1	class-NRP:generic	200957	458	1	5958
JGO2c-H10.c00022_NODE_22..1	class-NRP:generic	200957	460	1	10757
Li1c-D7.c00024_NODE_24..1	class-NRP:generic	200957	462	1	5003
Li2c-H6.c00030_NODE_30..1	class-NRP:generic	200957	462	1	21048
Li1c-C2.c00124_NODE_12..1	class-NRP:generic	200957	463	1	5486
Li2c-G12.c00035_NODE_35..1	class-NRP:generic	200957	463	1	6290
Li2c-A4.c00081_NODE_81..1	class-NRP:generic	200957	464	1	5694
Li1c-B12.c00023_NODE_23..1	class-NRP:generic	200957	464	1	9498
Li1c-G12.c00014_NODE_14..1	class-NRP:generic	200957	465	1	6947
Li4c-B5.c00501_NODE_50..1	class-NRP:generic	200957	466	1	5106
Li4c-G1.c00117_NODE_11..1	class-NRP:generic	200957	466	1	10432
Li3c-D4.c00029_NODE_29..1	class-NRP:generic	200957	467	1	10001
Li4c-F3.c00041_NODE_41..1	class-NRP:generic	200957	473	1	6140
JGO2c-H5.c00204_NODE_20..1	class-NRP:generic	200957	476	1	13472
Li4c-A3.c00177_NODE_17..1	class-NRP:generic	200957	476	1	13615
Li2c-B12.c00061_NODE_61..1	class-NRP:generic	200957	478	1	8426
Li2c-D1.c00234_NODE_23..1	class-NRP:generic	200957	483	1	7069
Li4c-H7.c00072_NODE_72..1	class-NRP:generic	200957	489	1	41186
JGO1c-G8.c00242_NODE_24..1	class-NRP:NRPS-like	200957	490	1	7164
Li1c-C11.c00223_NODE_22..1	class-NRP:generic	200957	494	1	9490
Li2c-G11.c00257_NODE_25..1	class-NRP:generic	200957	496	1	6801
Li2c-C9.c00227_NODE_22..1	class-NRP:generic	200957	500	1	9918
Li1c-C11.c00206_NODE_20..1	class-NRP:generic	200957	506	1	10005	BGC0001792.0	0.428571
Li2c-D2.c00036_NODE_36..1	class-NRP:generic	200957	512	1	11978	BGC0001363.0	0.6
Li4c-A3.c00276_NODE_27..1	class-NRP:generic	200957	517	1	9536	BGC0001792.0	0.47619
Li2c-C9.c00379_NODE_37..1	class-NRP:generic	200957	520	1	5176
Li2c-C9.c00370_NODE_37..1	class-NRP:NRPS-like	200957	520	1	5450	BGC0000325.0	0.363636
Li1c-H9.c00101_NODE_10..1	class-NRP:generic	200957	520	1	7705
Li1c-B8.c00120_NODE_12..1	class-NRP:generic	200957	521	1	13054	BGC0000423.0	0.5
Li2c-B12.c00060_NODE_60..1	class-NRP:generic	200957	524	1	8586
Li2c-G11.c00014_NODE_14..1	class-NRP:generic	200957	526	1	17699
JGO1c-G8.c00171_NODE_17..1	class-NRP:generic	200957	528	1	14778
Li3c-G7.c00432_NODE_43..1	class-NRP:generic	200957	533	1	8564
Li1c-H9.c00198_NODE_19..1	class-NRP:generic	200957	537	1	6267
Li4c-B5.c00423_NODE_42..1	class-NRP:generic	200957	538	1	6800
Li2c-C7.c00150_NODE_15..1	class-NRP:generic	200957	541	1	6132
Li1c-F3.c00465_NODE_46..1	class-NRP:generic	200957	545	1	6324
Li3c-G7.c00286_NODE_28..1	class-NRP:generic	200957	546	1	11995	BGC0001792.0	0.238095
Li4c-D11.c00448_NODE_44..1	class-NRP:generic	200957	551	1	6731
Li4c-B1.c00388_NODE_38..1	class-NRP:generic	200957	553	1	5037
Li4c-B5.c00340_NODE_34..1	class-NRP:generic	200957	557	1	9039
Li3c-H4.c00280_NODE_28..1	class-NRP:generic	200957	566	1	8348
Li2c-C7.c00122_NODE_12..1	class-NRP:generic	200957	568	1	6881
Li2c-C6.c00034_NODE_34..1	class-NRP:generic	200957	568	1	11141
Li1c-E8.c00288_NODE_28..1	class-NRP:generic	200957	568	1	11531
Li2c-A11.c00020_NODE_20..1	class-NRP:generic	200957	570	1	31233	BGC0000306.0	0.222222
JGO2c-B2.c00041_NODE_41..1	class-NRP:generic	200957	571	1	6395	BGC0000958.0	0.2
Li1c-F10.c00468_NODE_46..1	class-NRP:generic	200957	574	1	5267
Li2c-C9.c00248_NODE_24..1	class-NRP:generic	200957	576	1	9264
Li2c-C7.c00178_NODE_17..1	class-NRP:NRPS-like	200957	577	1	5762
Li2c-C6.c00073_NODE_73..1	class-NRP:NRPS-like	200957	577	1	6662
Li4c-E11.c00421_NODE_42..1	class-NRP:generic	200957	579	1	6811
JGO2c-H10.c00157_NODE_15..1	class-NRP:generic	200957	580	1	5372
Li3c-C3.c00236_NODE_23..1	class-NRP:generic	200957	581	1	7632
JGO2c-D1.c00036_NODE_36..1	class-NRP:generic	200957	582	1	16630
JGO2c-H5.c00176_NODE_17..1	class-NRP:generic	200957	582	1	17438
Li1c-F10.c00104_NODE_10..1	class-NRP:generic	200957	583	1	18543	BGC0000325.0	0.636364
Li4c-B5.c00336_NODE_33..1	class-NRP:generic	200957	584	1	9084	BGC0000368.0	0.235294
Li2c-G11.c00215_NODE_21..1	class-NRP:NRPS-like	200957	589	1	7342
Li2c-G11.c00058_NODE_58..1	class-NRP:generic	200957	589	1	11846
Li2c-D8.c00166_NODE_16..1	class-NRP:generic	200957	610	1	13254	BGC0000368.0	0.352941
Li2c-H3.c00031_NODE_31..1	class-NRP:NRPS-like	200957	614	1	5527
Li4c-B1.c00041_NODE_41..1	class-NRP:generic	200957	617	1	10405
Li3c-C3.c00462_NODE_46..1	class-NRP:NRPS-like	200957	625	1	5470
Li4c-B1.c00131_NODE_13..1	class-NRP:generic	200957	625	1	7617	BGC0000325.0	0.272727
Li4c-G1.c00110_NODE_11..1	class-NRP:generic	200957	628	1	13571
Li1c-H10.c00091_NODE_91..1	class-NRP:generic	200957	629	1	20716
JGO2c-H1.c00004_NODE_4_..1	class-NRP:generic	200957	639	0	25541
JGO1c-G8.c00208_NODE_20..1	class-NRP:NRPS-like	200957	640	1	9838
Li3c-H4.c00217_NODE_21..1	class-NRP:generic	200957	641	1	10450	BGC0001792.0	0.571429
Li1c-G3.c00024_NODE_24..1	class-NRP:generic	200957	643	1	28269
Li2c-C7.c00149_NODE_14..1	class-NRP:generic	200957	644	1	6169
Li1c-G4.c00205_NODE_20..1	class-NRP:generic	200957	648	1	9839
Li2c-D9.c00012_NODE_12..1	class-NRP:generic	200957	650	1	38861
Li1c-C2.c00006_NODE_6_..1	class-NRP:generic	200957	650	1	38865
Li2c-H10.c00038_NODE_38..1	class-NRP:generic	200957	651	1	11532
Li2c-A7.c00039_NODE_39..1	class-NRP:generic	200957	651	1	11532
Li4c-D11.c00232_NODE_23..1	class-NRP:generic	200957	652	1	11002
Li1c-H11.c00029_NODE_29..1	class-NRP:generic	200957	652	1	25212
Li1c-E10.c00104_NODE_10..1	class-NRP:generic	200957	653	1	19344
Li3c-B7.c00060_NODE_60..1	class-NRP:NRPS-like	200957	654	1	5075
Li2c-A3.c00279_NODE_27..1	class-NRP:generic	200957	654	1	7205
Li2c-D3.c00044_NODE_44..1	class-NRP:generic	200957	659	1	7496
Li2c-D8.c00510_NODE_51..1	class-NRP:generic	200957	662	1	6107
Li4c-E11.c00193_NODE_19..1	class-NRP:generic	200957	662	1	12010	BGC0000394.0	0.214286
Li3c-B9.c00611_NODE_61..1	class-NRP:generic	200957	668	1	5512
Li1c-G2.c00056_NODE_56..1	class-NRP:generic	200957	676	1	16058
Li1c-A10.c00044_NODE_44..1	class-NRP:generic	200957	676	1	22940
Li4c-E11.c00200_NODE_20..1	class-NRP:generic	200957	680	1	11858
Li2c-D8.c00176_NODE_17..1	class-NRP:generic	200957	683	1	12940
Li3c-G7.c00581_NODE_58..1	class-NRP:NRPS-like	200957	684	1	6300
Li2c-A3.c00345_NODE_34..1	class-NRP:NRPS-like	200957	685	1	6346
Li4c-B5.c00239_NODE_23..1	class-NRP:generic	200957	685	1	12700
Li1c-G2.c00057_NODE_57..1	class-NRP:generic	200957	687	1	13217
Li4c-C11.c00149_NODE_14..1	class-NRP:generic	200957	691	1	17706
Li1c-E10.c00192_NODE_19..1	class-Other:phosphonate	200957	703	1	12360
Li2c-C6.c00030_NODE_30..1	class-NRP:generic	200957	705	1	16425
Li2c-C7.c00038_NODE_38..1	class-NRP:generic	200957	705	1	16425
Li2c-D6.c00023_NODE_23..1	class-NRP:generic	200957	705	1	16425
Li1c-G12.c00010_NODE_10..1	class-NRP:NRPS-like	200957	708	1	21518
Li1c-H9.c00318_NODE_31..1	class-NRP:generic	200957	709	1	5118
Li1c-A11.c00008_NODE_8_..1	class-NRP:generic	200957	709	1	23530
Li4c-F8.c00003_NODE_3_..1	class-NRP:generic	200957	709	1	23530
Li4c-H9.c00030_NODE_30..2	class-NRP:generic	200957	709	1	23530
Li2c-D5.c00026_NODE_26..1	class-NRP:generic	200957	710	1	17154
Li2c-C6.c00041_NODE_41..1	class-NRP:generic	200957	711	1	9467
Li1c-E8.c00343_NODE_34..1	class-NRP:NRPS-like	200957	714	1	9069
Li1c-G4.c00234_NODE_23..1	class-NRP:generic	200957	725	1	6429
Li1c-H10.c00413_NODE_41..1	class-NRP:NRPS-like	200957	725	1	9025
Li3c-G7.c00166_NODE_16..1	class-NRP:generic	200957	725	1	17003
Li3c-G7.c00223_NODE_22..1	class-NRP:generic	200957	732	1	13767
Li2c-F9.c00106_NODE_10..1	class-NRP:generic	200957	740	1	7246
Li1c-H10.c00387_NODE_38..1	class-NRP:generic	200957	740	1	9588
Li3c-G7.c00083_NODE_83..1	class-NRP:generic	200957	740	1	21961
Li2c-A3.c00093_NODE_93..1	class-NRP:generic	200957	743	1	10526
Li2c-H11.c00012_NODE_12..1	class-NRP:generic	200957	743	1	15097	BGC0000392.0	0.214286
Li2c-A10.c00231_NODE_23..1	class-NRP:generic	200957	748	1	13802
Li1c-E8.c00162_NODE_16..1	class-NRP:generic	200957	755	1	21723
Li1c-C11.c00242_NODE_24..1	class-NRP:generic	200957	760	1	9141
Li4c-B5.c00297_NODE_29..1	class-NRP:generic	200957	762	1	10514
Li1c-B7.c00059_NODE_59..1	class-NRP:generic	200957	764	1	29505
Li3c-C3.c00095_NODE_95..1	class-NRP:generic	200957	765	1	10921
Li4c-B5.c00268_NODE_26..1	class-NRP:generic	200957	769	1	11824
Li3d-F5.c00023_NODE_23..1	class-NRP:generic	200957	771	1	35355
Li3c-A3.c00005_NODE_5_..3	class-Other:betalactone	200957	772	1	22190
JGO2c-B5.c00005_NODE_5_..3	class-Other:betalactone	200957	772	1	22190
Li1c-C10.c00271_NODE_27..1	class-NRP:generic	200957	776	1	5386
Li2c-B1.c00060_NODE_60..1	class-NRP:NRPS-like	200957	778	1	10912
Li2c-D1.c00201_NODE_20..1	class-NRP:generic	200957	783	1	10924
Li3c-B9.c00607_NODE_60..1	class-NRP:generic	200957	785	1	5541
Li4c-A3.c00036_NODE_36..1	class-NRP:generic	200957	785	1	27929	BGC0001792.0	0.619048
JGO2c-E10.c00018_NODE_18..1	class-NRP:generic	200957	791	1	37947
Li1c-A10.c00053_NODE_53..1	class-NRP:generic	200957	794	1	8284	BGC0000349.0	0.285714
Li1c-D8.c00035_NODE_35..1	class-NRP:generic	200957	794	1	35394
Li1c-B4.c00028_NODE_28..1	class-NRP:generic	200957	799	1	24650	BGC0001792.0	0.619048
JGO2c-F8.c00036_NODE_36..1	class-NRP:generic	200957	800	1	23862	BGC0001792.0	0.619048
JGO2c-B2.c00061_NODE_61..1	class-NRP:generic	200957	801	1	5334
Li2c-E6.c00055_NODE_55..1	class-NRP:generic	200957	804	1	29520
Li4c-B5.c00250_NODE_25..1	class-Other:betalactone	200957	805	1	12438
JGO2c-G2.c00062_NODE_62..1	class-NRP:generic	200957	808	1	32766
Li1c-B2.c00014_NODE_14..1	class-NRP:generic	200957	818	1	22066
Li2c-B7.c00017_NODE_17..1	class-NRP:generic	200957	819	1	25638
Li2c-C7.c00193_NODE_19..1	class-NRP:NRPS-like	200957	829	1	5580
Li2c-C7.c00098_NODE_98..1	class-NRP:generic	200957	829	1	7736
Li3c-G7.c00248_NODE_24..1	class-NRP:NRPS-like	200957	840	1	12931
Li2c-E10.c00038_NODE_38..1	class-NRP:generic	200957	844	1	18808
JGO1c-G8.c00226_NODE_22..1	class-NRP:NRPS-like	200957	846	1	8120
Li1c-F10.c00120_NODE_12..1	class-NRP:generic	200957	850	1	17428
Li1c-C11.c00382_NODE_38..1	class-NRP:NRPS-like	200957	855	1	6733
JGO2c-B2.c00047_NODE_47..1	class-NRP:NRPS-like	200957	856	1	6090
Li2c-H12.c00009_NODE_9_..4	class-NRP:generic	200957	856	0	58362
Li2c-D10.c00023_NODE_23..1	class-NRP:generic	200957	857	1	35501	BGC0001416.0	0.285714
Li3c-F9.c00018_NODE_18..1	class-NRP:generic	200957	864	1	23807	BGC0000306.0	0.222222
Li3c-H4.c00213_NODE_21..1	class-NRP:generic	200957	865	1	10544	BGC0000958.0	0.2
Li4c-C11.c00039_NODE_39..1	class-NRP:generic	200957	866	1	22966
Li2c-G11.c00294_NODE_29..1	class-NRP:generic	200957	871	1	6243
Li4c-F8.c00015_NODE_15..1	class-NRP:generic	200957	872	1	22911	BGC0001569.0	0.208333
Li1c-A11.c00018_NODE_18..2	class-NRP:generic	200957	872	1	22911	BGC0001569.0	0.208333
Li1c-H1.c00048_NODE_48..1	class-NRP:generic	200957	875	1	43938
Li3c-H4.c00090_NODE_90..1	class-NRP:generic	200957	881	1	17100
Li1c-G8.c00012_NODE_12..1	class-NRP:generic	200957	887	0	28695
Li2c-F9.c00060_NODE_60..1	class-NRP:generic	200957	892	1	30752
Li1c-B12.c00014_NODE_14..1	class-NRP:generic	200957	894	1	57813
Li2c-A4.c00039_NODE_39..1	class-NRP:generic	200957	897	1	27788
Li3c-G7.c00443_NODE_44..1	class-NRP:NRPS-like	200957	899	1	8391
Li2c-C6.c00097_NODE_97..1	class-NRP:NRPS-like	200957	902	1	5991
Li2c-D8.c00263_NODE_26..1	class-NRP:NRPS-like	200957	903	1	10294
Li3c-D4.c00016_NODE_16..1	class-NRP:generic	200957	903	1	57772
Li2c-A4.c00046_NODE_46..1	class-NRP:generic	200957	904	1	23462
Li3c-A4.c00044_NODE_44..1	class-NRP:generic	200957	908	1	47581	BGC0000326.0	0.3125
JGO2c-D8.c00034_NODE_34..2	class-NRP:generic	200957	909	1	23805
Li2c-D8.c00088_NODE_88..1	class-NRP:generic	200957	911	1	16454
Li1c-G4.c00153_NODE_15..1	class-NRP:generic	200957	911	1	17942	BGC0001233.0	0.210526
Li2c-A3.c00061_NODE_61..1	class-NRP:NRPS-like	200957	912	1	12272
Li4c-E11.c00332_NODE_33..1	class-NRP:NRPS-like	200957	916	1	8297
JGO2c-B5.c00035_NODE_35..1	class-NRP:generic	200957	917	1	25363
Li2c-A4.c00071_NODE_71..1	class-NRP:generic	200957	921	1	17712
Li1c-C6.c00019_NODE_19..1	class-NRP:generic	200957	922	1	23908
Li2c-E3.c00025_NODE_25..1	class-NRP:generic	200957	922	1	23921
Li1c-C2.c00020_NODE_20..2	class-NRP:generic	200957	924	1	25513
Li4c-F12.c00044_NODE_44..1	class-NRP:generic	200957	924	1	40185	BGC0000306.0	0.555556
Li2c-F11.c00028_NODE_28..2	class-NRP:generic	200957	926	1	25644
Li2c-E5.c00020_NODE_20..2	class-NRP:generic	200957	926	1	25655
Li2c-E4.c00018_NODE_18..1	class-NRP:generic	200957	926	1	25865
Li1c-F10.c00227_NODE_22..1	class-NRP:generic	200957	939	1	11936
Li3c-G7.c00049_NODE_49..1	class-NRP:generic	200957	939	1	27555
Li1c-F10.c00391_NODE_39..1	class-NRP:generic	200957	940	1	7168	BGC0001043.0	0.5
JGO1c-G8.c00192_NODE_19..1	class-NRP:generic	200957	942	1	11810
Li2c-D1.c00085_NODE_85..1	class-NRP:generic	200957	942	1	23299	BGC0000333.0	0.608696
Li3d-F5.c00004_NODE_4_..1	class-NRP:generic	200957	948	1	28958	BGC0001233.0	0.368421
Li4c-D11.c00074_NODE_74..1	class-NRP:generic	200957	959	1	19876
Li2c-B6.c00034_NODE_34..1	class-NRP:generic	200957	961	1	31479
Li3c-G7.c00047_NODE_47..1	class-NRP:generic	200957	968	1	28355
Li4c-A3.c00096_NODE_96..1	class-NRP:generic	200957	970	1	20064
Li3c-A4.c00019_NODE_19..1	class-NRP:generic	200957	973	1	24657
Li2c-D2.c00031_NODE_31..1	class-NRP:generic	200957	981	1	26220
JGO2c-E6.c00021_NODE_21..1	class-NRP:generic	200957	981	1	34097
JGO2c-B3.c00021_NODE_21..1	class-NRP:generic	200957	981	1	34097
Li2c-A11.c00045_NODE_45..1	class-NRP:generic	200957	986	1	21672
Li2c-F8.c00006_NODE_6_..3	class-NRP:generic	200957	988	0	50326	BGC0001230.0	0.428571
Li3c-B9.c00259_NODE_25..1	class-NRP:generic	200957	989	1	9406
Li1c-B5.c00032_NODE_32..1	class-NRP:generic	200957	990	1	31513
JGO1c-G8.c00198_NODE_19..1	class-NRP:generic	200957	997	1	10894
Li3c-A3.c00035_NODE_35..1	class-NRP:generic	200957	1004	1	25363
Li1c-D12.c00011_NODE_11..3	class-NRP:generic	200957	1004	1	26401
Li4c-H2.c00017_NODE_17..1	class-NRP:generic	200957	1009	0	49942
Li1c-E10.c00152_NODE_15..1	class-NRP:generic	200957	1010	1	14819
Li1c-B8.c00107_NODE_10..1	class-NRP:generic	200957	1016	1	14034
Li4c-A3.c00267_NODE_26..1	class-NRP:generic	200957	1022	1	9737	BGC0001043.0	0.666667
Li1c-F10.c00112_NODE_11..1	class-NRP:generic	200957	1022	1	18080
Li3c-A7.c00071_NODE_71..1	class-RiPP:lanthipeptide	200957	1030	1	24627
Li3c-D4.c00021_NODE_21..1	class-NRP:generic	200957	1031	1	47403
Li1c-D3.c00114_NODE_11..1	class-NRP:generic	200957	1033	1	24357
Li4c-E11.c00119_NODE_11..1	class-NRP:generic	200957	1043	1	15808
JGO2c-H5.c00065_NODE_65..1	class-NRP:generic	200957	1047	1	38363
Li2c-H9.c00157_NODE_15..1	class-NRP:NRPS-like	200957	1050	1	8999
Li3c-G7.c00412_NODE_41..1	class-NRP:NRPS-like	200957	1054	1	8957
Li3c-A9.c00033_NODE_33..1	class-NRP:generic	200957	1058	1	41050
Li4c-G3.c00016_NODE_16..2	class-NRP:generic	200957	1060	1	32230
Li3c-F8.c00011_NODE_11..2	class-NRP:generic	200957	1060	1	35484
Li1c-H5.c00028_NODE_28..1	class-NRP:NRPS-like	200957	1062	1	22199
JGO2c-B11.c00017_NODE_17..1	class-NRP:generic	200957	1062	1	35836
Li2c-C8.c00107_NODE_10..1	class-NRP:NRPS-like	200957	1063	1	21366
Li3c-A7.c00297_NODE_29..1	class-NRP:NRPS-like	200957	1068	1	9876
Li2c-D8.c00236_NODE_23..1	class-NRP:generic	200957	1068	1	10940	BGC0000999.0	0.625
Li2c-H9.c00096_NODE_96..1	class-NRP:generic	200957	1068	1	21668
Li2c-F8.c00002_NODE_2_..3	class-NRP:NRPS-like	200957	1077	0	41917
JGO2c-D8.c00054_NODE_54..1	class-NRP:NRPS-like	200957	1078	1	15289
Li2c-H9.c00077_NODE_77..1	class-NRP:generic	200957	1080	1	23591	BGC0000368.0	0.235294
JGO2c-D12.c00033_NODE_33..1	class-NRP:generic	200957	1080	1	34257
Li2c-D1.c00012_NODE_12..1	class-NRP:NRPS-like	200957	1081	1	23631
Li4c-F9.c00019_NODE_19..2	class-NRP:generic	200957	1081	1	45838	BGC0000431.0	0.272727
Li4c-G5.c00032_NODE_32..1	class-NRP:generic	200957	1081	1	53355	BGC0001814.0	0.222222
Li1c-F11.c00016_NODE_16..1	class-NRP:generic	200957	1083	1	35359
Li2c-E3.c00014_NODE_14..1	class-NRP:generic	200957	1087	1	34670
Li2c-C8.c00099_NODE_99..1	class-NRP:generic	200957	1088	1	26309
JGO2c-H5.c00144_NODE_14..1	class-NRP:NRPS-like	200957	1089	1	21916	BGC0001043.0	0.833333
Li4c-F7.c00002_NODE_2_..2	class-NRP:generic	200957	1090	0	50722
Li4c-G9.c00002_NODE_2_..2	class-NRP:generic	200957	1090	0	50734
JGO2c-D8.c00057_NODE_57..1	class-NRP:generic	200957	1091	1	11845	BGC0001043.0	0.833333
Li4c-F12.c00019_NODE_19..1	class-NRP:NRPS-like	200957	1095	1	35545
Li1c-C4.c00033_NODE_33..1	class-NRP:generic	200957	1101	1	24308
Li2c-C8.c00042_NODE_42..1	class-NRP:generic	200957	1127	1	26779
Li2c-A4.c00051_NODE_51..1	class-NRP:generic	200957	1135	1	30162
Li4c-H7.c00076_NODE_76..1	class-NRP:generic	200957	1137	1	39495
Li1c-D12.c00006_NODE_6_..4	class-NRP:generic	200957	1138	1	39387
Li2c-E4.c00015_NODE_15..3	class-NRP:generic	200957	1138	1	41401	BGC0001117.0	0.2
Li1c-C6.c00015_NODE_15..3	class-NRP:generic	200957	1138	1	41406	BGC0001117.0	0.2
Li2c-E5.c00016_NODE_16..1	class-NRP:generic	200957	1142	1	41255	BGC0001117.0	0.2
Li3c-G7.c00275_NODE_27..1	class-NRP:generic	200957	1146	1	12247
Li3c-A7.c00025_NODE_25..1	class-NRP:generic	200957	1146	1	38610
Li1c-B8.c00017_NODE_17..1	class-NRP:generic	200957	1158	1	26291
Li2c-H8.c00034_NODE_34..1	class-Other:betalactone	200957	1165	1	10454
JGO2c-F9.c00002_NODE_2_..1	class-NRP:generic	200957	1167	1	38325
Li1c-G4.c00128_NODE_12..1	class-NRP:generic	200957	1169	1	23683
Li4c-C11.c00092_NODE_92..1	class-NRP:generic	200957	1169	1	24548
Li4c-H7.c00078_NODE_78..1	class-NRP:generic	200957	1171	1	26783
Li2c-A7.c00007_NODE_7_..6	class-NRP:generic	200957	1173	1	24523
Li2c-B12.c00014_NODE_14..4	class-NRP:generic	200957	1174	1	26345	BGC0001975.0	0.263158
JGO2c-G2.c00029_NODE_29..1	class-NRP:generic	200957	1179	1	23879
Li1c-H1.c00029_NODE_29..1	class-NRP:generic	200957	1179	1	23962
Li2c-E6.c00027_NODE_27..1	class-NRP:generic	200957	1179	1	23971
Li1c-F4.c00049_NODE_49..1	class-NRP:generic	200957	1179	1	35858	BGC0001389.0	0.230769
Li2c-A10.c00207_NODE_20..1	class-Other:betalactone	200957	1180	1	15512
Li1c-C8.c00009_NODE_9_..1	class-NRP:generic	200957	1180	0	31925	BGC0000315.0	0.45
Li1c-A9.c00008_NODE_8_..2	class-Other:betalactone	200957	1181	1	30889
Li1c-G4.c00143_NODE_14..1	class-NRP:NRPS-like	200957	1185	1	20129
Li2c-H10.c00006_NODE_6_..1	class-NRP:generic	200957	1188	1	24523
JGO2c-F7.c00021_NODE_21..1	class-NRP:generic	200957	1190	1	24862	BGC0001117.0	0.48
Li1c-B7.c00055_NODE_55..1	class-NRP:generic	200957	1191	1	23547
Li3d-F5.c00013_NODE_13..2	class-NRP:generic	200957	1191	1	35405
Li1c-A5.c00004_NODE_4_..1	class-NRP:generic	200957	1192	0	34766
Li4c-G1.c00042_NODE_42..1	class-NRP:generic	200957	1196	1	22894
Li4c-B5.c00338_NODE_33..1	class-NRP:NRPS-like	200957	1197	1	9065
Li1c-H9.c00008_NODE_8_..1	class-NRP:generic	200957	1197	1	17623	BGC0001764.0	0.215686
Li1c-G2.c00027_NODE_27..1	class-NRP:generic	200957	1197	1	23201
Li2c-A11.c00003_NODE_3_..1	class-NRP:generic	200957	1201	1	44423
Li3c-F8.c00024_NODE_24..1	class-NRP:generic	200957	1203	1	26063
Li1c-H5.c00034_NODE_34..1	class-NRP:generic	200957	1203	1	47222	BGC0000300.0	0.625
Li1c-A10.c00002_NODE_2_..6	class-NRP:NRPS-like	200957	1211	1	23111
Li1c-B12.c00009_NODE_9_..1	class-NRP:generic	200957	1212	1	62425
Li2c-G6.c00001_NODE_1_..2	class-NRP:generic	200957	1213	0	50719
Li1c-H5.c00001_NODE_1_..4	class-NRP:generic	200957	1218	0	53500
Li2c-G8.c00004_NODE_4_..3	class-NRP:generic	200957	1225	1	25086
JGO2c-E5.c00014_NODE_14..1	class-NRP:generic	200957	1232	1	30747
Li4c-H5.c00037_NODE_37..1	class-NRP:generic	200957	1234	1	41498	BGC0000431.0	0.272727
Li2c-A10.c00001_NODE_1_..1	class-NRP:generic	200957	1235	1	26494
JGO2c-H2.c00012_NODE_12..1	class-NRP:generic	200957	1247	1	30406
Li1c-G8.c00002_NODE_2_..2	class-NRP:generic	200957	1247	0	50854
Li3c-A7.c00029_NODE_29..1	class-NRP:generic	200957	1255	1	34067	BGC0001211.0	0.6
Li4c-H5.c00002_NODE_2_..6	class-NRP:generic	200957	1257	1	30195
JGO2c-A8.c00066_NODE_66..1	class-NRP:NRPS-like	200957	1264	1	31672
Li2c-C8.c00036_NODE_36..1	class-NRP:generic	200957	1265	1	22176
JGO2c-D1.c00006_NODE_6_..6	class-NRP:generic	200957	1274	1	36296
Li1c-B1.c00004_NODE_4_..1	class-NRP:generic	200957	1285	0	53341
JGO2c-G2.c00024_NODE_24..1	class-Other:phosphonate	200957	1304	1	33963
Li3c-A7.c00114_NODE_11..1	class-NRP:generic	200957	1309	1	19993	BGC0001363.0	0.6
Li3c-A4.c00058_NODE_58..1	class-NRP:generic	200957	1309	1	24181
Li4c-H2.c00016_NODE_16..3	class-NRP:generic	200957	1311	1	54499
Li2c-F4.c00007_NODE_7_..2	class-NRP:generic	200957	1322	0	50485
JGO2c-D6.c00050_NODE_50..1	class-Other:betalactone	200957	1328	1	34110
Li1c-H12.c00022_NODE_22..1	class-NRP:generic	200957	1331	1	27508
Li2c-E1.c00004_NODE_4_..1	class-NRP:NRPS-like	200957	1335	0	18723
Li1c-E8.c00250_NODE_25..1	class-NRP:generic	200957	1338	1	13556
Li1c-E2.c00010_NODE_10..2	class-NRP:generic	200957	1347	0	59162
Li1c-F6.c00032_NODE_32..1	class-Other:betalactone	200957	1350	1	40930
Li4c-A11.c00029_NODE_29..2	class-Other:betalactone	200957	1352	1	34813
Li1c-D11.c00007_NODE_7_..1	class-NRP:generic	200957	1352	0	59162
Li4c-G5.c00001_NODE_1_..1	class-NRP:generic	200957	1360	0	47603
Li2c-H7.c00025_NODE_25..1	class-Terpene:terpene	200957	1366	0	75335
JGO2c-C7.c00017_NODE_17..1	class-NRP:generic	200957	1387	0	49036
JGO2c-F6.c00024_NODE_24..1	class-NRP:generic	200957	1387	0	50446
JGO2c-C8.c00027_NODE_27..2	class-NRP:generic	200957	1387	0	50446
JGO2c-F5.c00016_NODE_16..2	class-NRP:generic	200957	1387	0	50446
Li2c-D1.c00001_NODE_1_..2	class-NRP:generic	200957	1387	0	50452
JGO2c-C9.c00032_NODE_32..2	class-NRP:generic	200957	1387	0	50458
JGO2c-H7.c00036_NODE_36..1	class-NRP:generic	200957	1394	0	50500
JGO2c-D1.c00001_NODE_1_..2	class-NRP:generic	200957	1394	0	52692	BGC0001230.0	0.214286
Li1c-G8.c00012_NODE_12..2	class-Other:betalactone	200957	1396	1	56234
Li2c-E1.c00017_NODE_17..1	class-NRP:generic	200957	1399	1	41463
Li1c-G2.c00054_NODE_54..1	class-Other:betalactone	200957	1410	1	17274	BGC0000333.0	0.217391
JGO2c-E11.c00026_NODE_26..1	class-Other:betalactone	200957	1420	1	47419
Li2c-D11.c00026_NODE_26..1	class-Other:betalactone	200957	1420	1	47511
JGO2c-E7.c00023_NODE_23..1	class-Other:betalactone	200957	1420	0	51264
JGO2c-B1.c00023_NODE_23..1	class-Other:betalactone	200957	1420	0	51264
JGO2c-G8.c00021_NODE_21..1	class-Other:betalactone	200957	1420	0	51264
Li1c-D9.c00025_NODE_25..1	class-Other:betalactone	200957	1420	0	51264
JGO2c-E4.c00023_NODE_23..1	class-Other:betalactone	200957	1422	1	59019	BGC0001230.0	0.214286
JGO2c-E1.c00021_NODE_21..1	class-Other:betalactone	200957	1442	0	51263
Li4c-G1.c00004_NODE_4_..2	class-NRP:generic	200957	1447	0	52659
Li1c-F2.c00024_NODE_24..2	class-Polyketide:T1PKS	200957	1496	1	27051	BGC0001052.0	0.8
Li4c-F1.c00040_NODE_40..1	class-NRP:generic	200957	1503	1	50238
Li2c-A4.c00058_NODE_58..1	class-NRP:generic	200957	1517	1	31238
Li2c-E7.c00017_NODE_17..2	class-NRP:generic	200957	1566	0	56848
Li2c-B4.c00031_NODE_31..1	class-NRP:generic	200957	1584	1	39795
Li1c-C8.c00003_NODE_3_..7	class-NRP:generic	200957	1612	0	44044
Li2c-C11.c00001_NODE_1_..1	class-Other:betalactone	200957	1613	0	51256
Li1c-G10.c00003_NODE_3_..5	class-NRP:generic	200957	1620	0	48920
Li1c-B11.c00011_NODE_11..1	class-NRP:generic	200957	1620	0	48926
JGO2c-C6.c00002_NODE_2_..2	class-Other:betalactone	200957	1640	0	51256
Li2c-F4.c00002_NODE_2_..2	class-Other:betalactone	200957	1644	0	51256
Li1c-C6.c00021_NODE_21..1	class-Polyketide:T1PKS	200957	1673	1	20995	BGC0001620.0	0.666667
Li2c-F11.c00055_NODE_55..1	class-Polyketide:T1PKS	200957	1673	1	22984	BGC0001620.0	0.714286
Li2c-G11.c00011_NODE_11..1	class-Polyketide:T1PKS	200957	1691	1	18983
Li1c-D6.c00001_NODE_1_..5	class-NRP:generic	200957	1713	0	44221
JGO2c-B4.c00027_NODE_27..1	class-RiPP:thiopeptide	200957	1953	1	82833
JGO2c-F4.c00027_NODE_27..1	class-RiPP:thiopeptide	200957	1958	1	82833
Li1c-F10.c00075_NODE_75..1	class-Saccharide:oligosaccharide	200960	1407	1	21489	BGC0001852.0	0.317073
JGO2c-F11.c00013_NODE_13..1	class-Saccharide:oligosaccharide	200960	1661	1	16755
Li4c-F12.c00064_NODE_64..1	class-Saccharide:oligosaccharide	200960	1779	1	25005	BGC0001877.0	0.208333
Li1c-A12.c00011_NODE_11..3	class-Saccharide:oligosaccharide	200960	2009	1	24952	BGC0001452.0	0.277778
JGO2c-C12.c00038_NODE_38..1	class-Polyketide:T1PKS	200963	583	1	48681
Li1c-B4.c00050_NODE_50..1	class-Polyketide:T1PKS	200963	610	1	15392	BGC0000117.0	0.333333
Li1c-D10.c00053_NODE_53..1	class-Polyketide:T1PKS	200963	623	1	44129
Li2c-E7.c00035_NODE_35..1	class-Polyketide:T1PKS	200963	624	1	67067	BGC0000126.0	0.5
Li4c-G1.c00104_NODE_10..1	class-Polyketide:T1PKS	200963	631	1	15884
Li1c-B2.c00028_NODE_28..1	class-Polyketide:T1PKS	200963	631	1	31344	BGC0001755.0	0.2
Li2c-C12.c00028_NODE_28..1	class-Polyketide:T1PKS	200963	658	1	45148	BGC0001828.0	0.461538
Li1c-F5.c00035_NODE_35..1	class-Polyketide:T1PKS	200963	660	1	45179	BGC0001828.0	0.461538
Li4c-G1.c00097_NODE_97..1	class-Polyketide:T1PKS	200963	667	1	21017	BGC0000117.0	0.388889
Li1c-A11.c00037_NODE_37..1	class-Polyketide:T1PKS	200963	668	1	20198	BGC0001662.0	0.28125
Li2c-F8.c00046_NODE_46..1	class-Polyketide:T1PKS	200963	675	1	23139
Li4c-G7.c00043_NODE_43..1	class-Polyketide:T1PKS	200963	676	1	31425	BGC0000117.0	0.388889
JGO2c-E3.c00031_NODE_31..1	class-Polyketide:T1PKS	200963	677	1	45196
Li1c-D11.c00025_NODE_25..1	class-Polyketide:T1PKS	200963	678	1	45110	BGC0001828.0	0.461538
JGO2c-C3.c00031_NODE_31..1	class-Polyketide:T1PKS	200963	678	1	45258	BGC0001828.0	0.461538
Li2c-H8.c00035_NODE_35..1	class-Polyketide:T1PKS	200963	681	1	10225	BGC0001447.0	0.216216
JGO2c-F12.c00032_NODE_32..1	class-Polyketide:T1PKS	200963	681	1	45110	BGC0001828.0	0.461538
JGO2c-C2.c00032_NODE_32..1	class-Polyketide:T1PKS	200963	681	1	45258
JGO2c-G8.c00028_NODE_28..1	class-Polyketide:T1PKS	200963	681	1	45396
JGO2c-D5.c00035_NODE_35..1	class-Polyketide:T1PKS	200963	684	1	45110
JGO2c-B1.c00032_NODE_32..1	class-Polyketide:T1PKS	200963	684	1	45110
Li4c-G10.c00032_NODE_32..1	class-Polyketide:T1PKS	200963	685	1	9243
Li4c-C11.c00177_NODE_17..1	class-Polyketide:T1PKS	200963	685	1	12979
Li2c-H6.c00035_NODE_35..1	class-Polyketide:T1PKS	200963	685	1	16468	BGC0001477.0	0.32
Li1c-C4.c00039_NODE_39..1	class-Polyketide:T1PKS	200963	685	1	18183
Li2c-F5.c00038_NODE_38..1	class-Polyketide:T1PKS	200963	691	1	34581
Li1c-D9.c00035_NODE_35..1	class-Polyketide:T1PKS	200963	695	1	45078	BGC0001828.0	0.461538
Li1c-G9.c00032_NODE_32..1	class-Polyketide:T1PKS	200963	695	1	45078	BGC0001828.0	0.461538
Li2c-E9.c00034_NODE_34..1	class-Polyketide:T1PKS	200963	695	1	45078	BGC0001828.0	0.461538
Li4c-G1.c00106_NODE_10..1	class-Polyketide:T1PKS	200963	698	1	15314
Li2c-E7.c00051_NODE_51..1	class-Polyketide:T1PKS	200963	699	1	27932
Li4c-G1.c00114_NODE_11..1	class-Polyketide:T1PKS	200963	712	1	11191
Li4c-G7.c00047_NODE_47..1	class-Polyketide:T1PKS	200963	718	1	24213
Li4c-F11.c00041_NODE_41..1	class-Polyketide:T1PKS	200963	730	1	9682
Li2c-H6.c00031_NODE_31..1	class-Polyketide:T1PKS	200963	730	1	20078	BGC0001012.0	0.6
Li4c-G1.c00100_NODE_10..1	class-Polyketide:T1PKS	200963	732	1	18094	BGC0000109.0	0.416667
Li3c-H4.c00234_NODE_23..1	class-Polyketide:T1PKS	200963	734	1	9825
Li4c-F11.c00043_NODE_43..1	class-Polyketide:T1PKS	200963	736	1	5666
Li4c-G10.c00034_NODE_34..1	class-Polyketide:T1PKS	200963	739	1	6057
Li4c-H9.c00040_NODE_40..1	class-Polyketide:T1PKS	200963	739	1	31672	BGC0001828.0	0.384615
Li4c-G1.c00069_NODE_69..1	class-Polyketide:T1PKS	200963	740	1	48771	BGC0001944.0	0.2
Li2c-H9.c00103_NODE_10..1	class-Polyketide:T1PKS	200963	743	1	19463
Li2c-G12.c00026_NODE_26..1	class-Polyketide:T1PKS	200963	743	1	26193	BGC0001662.0	0.28125
Li4c-G7.c00057_NODE_57..1	class-Polyketide:T1PKS	200963	745	1	5523
Li1c-H11.c00039_NODE_39..1	class-Polyketide:T1PKS	200963	750	1	11080	BGC0001700.0	0.290323
Li2c-G12.c00029_NODE_29..1	class-Polyketide:T1PKS	200963	750	1	11295	BGC0001477.0	0.32
JGO2c-B9.c00038_NODE_38..1	class-Polyketide:T1PKS	200963	751	1	20787	BGC0001662.0	0.25
Li4c-F1.c00047_NODE_47..1	class-Polyketide:T1PKS	200963	751	1	31131
Li1c-C4.c00034_NODE_34..1	class-Polyketide:T1PKS	200963	754	1	38915	BGC0001755.0	0.2
Li3c-A4.c00064_NODE_64..1	class-Polyketide:T1PKS	200963	758	1	17046	BGC0001770.0	0.24
JGO2c-F8.c00102_NODE_10..1	class-Polyketide:T1PKS	200963	759	1	20334
Li4c-F12.c00046_NODE_46..1	class-Polyketide:T1PKS	200963	761	1	45995	BGC0000116.0	0.217391
Li4c-D6.c00001_NODE_1_..1	class-Polyketide:T1PKS	200963	762	1	24287
Li4c-G1.c00101_NODE_10..1	class-Polyketide:T1PKS	200963	763	1	17991	BGC0000151.0	0.36
Li1c-B4.c00051_NODE_51..1	class-Polyketide:T1PKS	200963	765	1	13815
Li1c-B2.c00030_NODE_30..1	class-Polyketide:T1PKS	200963	765	1	13913
Li4c-D6.c00002_NODE_2_..1	class-Polyketide:T1PKS	200963	767	1	24145	BGC0001944.0	0.2
Li4c-F8.c00036_NODE_36..1	class-Polyketide:T1PKS	200963	770	1	31433	BGC0000034.0	0.285714
Li2c-D2.c00024_NODE_24..1	class-Polyketide:T1PKS	200963	770	1	80774	BGC0001194.0	0.227273
Li4c-G1.c00113_NODE_11..1	class-Polyketide:T1PKS	200963	772	1	11516	BGC0000114.0	0.555556
JGO2c-B9.c00044_NODE_44..1	class-Polyketide:T1PKS	200963	774	1	13485
JGO2c-F8.c00077_NODE_77..1	class-Polyketide:T1PKS	200963	774	1	32411
JGO2c-F9.c00041_NODE_41..1	class-Polyketide:T1PKS	200963	776	1	10815	BGC0001662.0	0.28125
Li4c-G1.c00111_NODE_11..1	class-Polyketide:T1PKS	200963	780	1	13153
Li2c-F3.c00045_NODE_45..1	class-Polyketide:T1PKS	200963	782	1	16234	BGC0001828.0	0.461538
Li4c-G7.c00055_NODE_55..1	class-Polyketide:T1PKS	200963	784	1	6124
Li3c-G7.c00419_NODE_41..1	class-Polyketide:T1PKS	200963	785	1	8840
Li1c-C1.c00032_NODE_32..1	class-Polyketide:T1PKS	200963	785	1	33223
Li4c-G5.c00042_NODE_42..1	class-Polyketide:T1PKS	200963	787	1	30989	BGC0001653.0	0.230769
Li4c-F1.c00031_NODE_31..1	class-Polyketide:T1PKS	200963	789	1	68389
Li1c-A11.c00040_NODE_40..1	class-Polyketide:T1PKS	200963	790	1	11421
Li3c-A3.c00041_NODE_41..1	class-Polyketide:T1PKS	200963	790	1	16889
Li4c-G10.c00035_NODE_35..1	class-Polyketide:T1PKS	200963	793	1	6051
Li4c-F2.c00028_NODE_28..1	class-Polyketide:T1PKS	200963	793	1	10740
Li1c-E2.c00033_NODE_33..1	class-Polyketide:T1PKS	200963	793	1	10755	BGC0001662.0	0.25
Li4c-F11.c00044_NODE_44..1	class-Polyketide:T1PKS	200963	796	1	5582
Li2c-D10.c00052_NODE_52..1	class-Polyketide:T1PKS	200963	800	1	12472
Li2c-F3.c00042_NODE_42..1	class-Polyketide:T1PKS	200963	803	1	20159	BGC0000149.0	0.333333
Li4c-H2.c00085_NODE_85..1	class-Polyketide:T1PKS	200963	807	1	23639
Li3c-C8.c00029_NODE_29..1	class-Polyketide:T1PKS	200963	808	1	44298
JGO2c-B5.c00049_NODE_49..1	class-Polyketide:T1PKS	200963	811	1	6583	BGC0001770.0	0.24
JGO2c-A8.c00081_NODE_81..1	class-Polyketide:T1PKS	200963	813	1	23317
Li1c-C8.c00003_NODE_3_..1	class-Polyketide:T1PKS	200963	813	1	59966	BGC0000115.0	0.363636
Li1c-F10.c00301_NODE_30..1	class-Polyketide:T1PKS	200963	815	1	9337	BGC0001328.0	0.2
JGO2c-G4.c00038_NODE_38..1	class-Polyketide:T1PKS	200963	815	1	12400
Li2c-D10.c00054_NODE_54..1	class-Polyketide:T1PKS	200963	816	1	6021	BGC0000151.0	0.36
Li1c-E2.c00030_NODE_30..1	class-Polyketide:T1PKS	200963	816	1	34059	BGC0000040.0	0.214286
JGO2c-C4.c00035_NODE_35..1	class-Polyketide:T1PKS	200963	818	1	11269	BGC0001662.0	0.28125
Li1c-A11.c00039_NODE_39..1	class-Polyketide:T1PKS	200963	819	1	18425	BGC0000125.0	0.294118
Li1c-H9.c00126_NODE_12..1	class-Polyketide:T1PKS	200963	820	1	7295
Li2c-H9.c00150_NODE_15..1	class-Polyketide:T1PKS	200963	820	1	10005	BGC0001653.0	0.384615
JGO2c-D8.c00065_NODE_65..1	class-Polyketide:T1PKS	200963	823	1	7100	BGC0000052.0	0.321429
Li3c-G7.c00105_NODE_10..1	class-Polyketide:T1PKS	200963	823	1	20203
JGO2c-B12.c00049_NODE_49..1	class-Polyketide:T1PKS	200963	827	1	11176	BGC0001662.0	0.25
Li4c-G1.c00075_NODE_75..1	class-Polyketide:T1PKS	200963	828	1	39800
Li3c-G7.c00429_NODE_42..1	class-Polyketide:T1PKS	200963	832	1	8598
Li4c-G10.c00031_NODE_31..1	class-Polyketide:T1PKS	200963	833	1	9673	BGC0000002.0	0.235294
Li2c-H9.c00166_NODE_16..1	class-Polyketide:T1PKS	200963	835	1	7170	BGC0000034.0	0.285714
Li2c-F3.c00048_NODE_48..1	class-Polyketide:T1PKS	200963	836	1	9531	BGC0000002.0	0.235294
Li4c-H2.c00097_NODE_97..1	class-Polyketide:T1PKS	200963	836	1	14750	BGC0000053.0	0.208333
Li1c-H6.c00058_NODE_58..1	class-Polyketide:T1PKS	200963	837	1	10617	BGC0000151.0	0.32
Li1c-F6.c00039_NODE_39..1	class-Polyketide:T1PKS	200963	838	1	33663	BGC0000040.0	0.214286
Li4c-H9.c00051_NODE_51..1	class-Polyketide:T1PKS	200963	840	1	7534
Li4c-C4.c00026_NODE_26..1	class-Polyketide:T1PKS	200963	840	1	10618	BGC0000052.0	0.321429
Li1c-B2.c00031_NODE_31..1	class-Polyketide:T1PKS	200963	840	1	10992	BGC0000151.0	0.28
Li2c-G9.c00049_NODE_49..1	class-Polyketide:T1PKS	200963	840	1	15900	BGC0000125.0	0.294118
Li3c-G7.c00407_NODE_40..1	class-Polyketide:T1PKS	200963	843	1	9071
JGO2c-F8.c00144_NODE_14..1	class-Polyketide:T1PKS	200963	845	1	7021
Li4c-F8.c00046_NODE_46..1	class-Polyketide:T1PKS	200963	845	1	8363
Li3c-G7.c00252_NODE_25..1	class-Polyketide:T1PKS	200963	846	1	12804	BGC0001447.0	0.216216
Li3c-G7.c00065_NODE_65..1	class-Polyketide:T1PKS	200963	846	1	25050
Li4c-C4.c00139_NODE_13..1	class-Polyketide:T1PKS	200963	852	1	5760
Li4c-A3.c00265_NODE_26..1	class-Polyketide:T1PKS	200963	853	1	9813	BGC0000114.0	0.388889
Li2c-D11.c00027_NODE_27..1	class-Polyketide:T1PKS	200963	855	1	45360	BGC0001523.0	0.347826
Li2c-F8.c00047_NODE_47..1	class-Polyketide:T1PKS	200963	857	1	22703
Li4c-E11.c00150_NODE_15..1	class-Polyketide:T1PKS	200963	858	1	13998
Li2c-H9.c00121_NODE_12..1	class-Polyketide:T1PKS	200963	858	1	14610	BGC0000125.0	0.294118
Li2c-A3.c00072_NODE_72..1	class-Polyketide:T1PKS	200963	859	1	11834	BGC0000115.0	0.272727
Li2c-H8.c00033_NODE_33..1	class-Polyketide:T1PKS	200963	860	1	10761	BGC0000073.0	0.777778
Li4c-G1.c00120_NODE_12..1	class-Polyketide:T1PKS	200963	862	1	9442	BGC0001662.0	0.25
Li4c-H2.c00120_NODE_12..1	class-Polyketide:T1PKS	200963	864	1	6659	BGC0000002.0	0.235294
Li4c-G1.c00062_NODE_62..1	class-Polyketide:T1PKS	200963	866	1	55898	BGC0001770.0	0.24
Li4c-E11.c00208_NODE_20..1	class-Polyketide:T1PKS	200963	869	1	11625	BGC0001662.0	0.25
Li4c-C11.c00131_NODE_13..1	class-Polyketide:T1PKS	200963	869	1	22351
Li2c-A4.c00077_NODE_77..1	class-Polyketide:T1PKS	200963	872	1	7527
Li4c-G1.c00126_NODE_12..1	class-Polyketide:T1PKS	200963	879	1	7384	BGC0001523.0	0.347826
JGO2c-B12.c00046_NODE_46..1	class-Polyketide:T1PKS	200963	883	1	13263	BGC0001662.0	0.28125
JGO2c-C12.c00060_NODE_60..1	class-Polyketide:T1PKS	200963	885	1	5183
JGO2c-D8.c00061_NODE_61..1	class-Polyketide:T1PKS	200963	885	1	9960	BGC0000052.0	0.321429
JGO2c-B9.c00048_NODE_48..1	class-Polyketide:T1PKS	200963	885	1	10396
Li4c-H2.c00099_NODE_99..1	class-Polyketide:T1PKS	200963	896	1	13636	BGC0001477.0	0.32
Li2c-F6.c00053_NODE_53..1	class-Polyketide:T1PKS	200963	897	1	20820	BGC0001773.0	0.222222
Li1c-H6.c00061_NODE_61..1	class-Polyketide:T1PKS	200963	899	1	9178
Li2c-F6.c00065_NODE_65..1	class-Polyketide:T1PKS	200963	899	1	11561
Li4c-G5.c00054_NODE_54..1	class-Polyketide:T1PKS	200963	904	1	11738
Li3c-H4.c00285_NODE_28..1	class-Polyketide:T1PKS	200963	907	1	8131	BGC0001348.0	0.333333
Li4c-G8.c00042_NODE_42..1	class-Polyketide:T1PKS	200963	908	1	10184	BGC0001477.0	0.2
Li4c-F12.c00080_NODE_80..1	class-Polyketide:T1PKS	200963	908	1	12146	BGC0001770.0	0.24
Li3c-B5.c00039_NODE_39..1	class-Polyketide:T1PKS	200963	909	1	5408	BGC0001662.0	0.28125
Li1c-F3.c00252_NODE_25..1	class-Polyketide:T1PKS	200963	909	1	11935	BGC0001662.0	0.28125
Li1c-H6.c00051_NODE_51..1	class-Polyketide:T1PKS	200963	909	1	20125
JGO2c-G4.c00031_NODE_31..1	class-Polyketide:T1PKS	200963	912	1	32343
Li3c-B5.c00029_NODE_29..1	class-Polyketide:T1PKS	200963	914	1	5962
Li4c-G1.c00093_NODE_93..1	class-Polyketide:T1PKS	200963	915	1	23009	BGC0000114.0	0.833333
Li2c-F5.c00004_NODE_4_..4	class-Polyketide:T1PKS	200963	917	1	64860	BGC0001877.0	0.25
Li2c-F6.c00029_NODE_29..1	class-Polyketide:T1PKS	200963	917	1	65099	BGC0001877.0	0.25
JGO2c-B5.c00044_NODE_44..1	class-Polyketide:T1PKS	200963	920	1	10329	BGC0000052.0	0.321429
Li1c-A9.c00034_NODE_34..1	class-Polyketide:T1PKS	200963	920	1	42887	BGC0001537.0	0.4
JGO2c-F8.c00115_NODE_11..1	class-Polyketide:T1PKS	200963	924	1	14318
Li2c-H6.c00041_NODE_41..1	class-Polyketide:T1PKS	200963	928	1	6197
JGO2c-F9.c00044_NODE_44..1	class-Polyketide:T1PKS	200963	928	1	8678
Li2c-B6.c00039_NODE_39..1	class-Polyketide:T1PKS	200963	929	1	12711	BGC0001348.0	0.388889
Li2c-F3.c00044_NODE_44..1	class-Polyketide:T1PKS	200963	930	1	18191
Li4c-F12.c00092_NODE_92..1	class-Polyketide:T1PKS	200963	931	1	9515
Li1c-B4.c00060_NODE_60..1	class-Polyketide:T1PKS	200963	933	1	5302
Li4c-G1.c00119_NODE_11..1	class-Polyketide:T1PKS	200963	933	1	10118
Li4c-E11.c00252_NODE_25..1	class-Polyketide:T1PKS	200963	940	1	10082
Li2c-G11.c00152_NODE_15..1	class-Polyketide:T1PKS	200963	941	1	8423	BGC0001477.0	0.32
JGO2c-B12.c00047_NODE_47..1	class-Polyketide:T1PKS	200963	941	1	12712	BGC0001348.0	0.388889
Li4c-A3.c00243_NODE_24..1	class-Polyketide:T1PKS	200963	945	1	10786
Li4c-G1.c00083_NODE_83..1	class-Polyketide:T1PKS	200963	953	1	32012	BGC0000066.0	0.347826
JGO2c-F9.c00038_NODE_38..1	class-Polyketide:T1PKS	200963	956	1	19098	BGC0000124.0	0.333333
Li1c-B4.c00053_NODE_53..1	class-Polyketide:T1PKS	200963	961	1	9815	BGC0001662.0	0.25
Li3c-G7.c00160_NODE_16..1	class-Polyketide:T1PKS	200963	962	1	17276	BGC0000117.0	0.388889
Li3c-G7.c00541_NODE_54..1	class-Polyketide:T1PKS	200963	964	1	6846
Li4c-G5.c00059_NODE_59..1	class-Polyketide:T1PKS	200963	964	1	8789
Li3c-G7.c00191_NODE_19..1	class-Polyketide:T1PKS	200963	967	1	15506	BGC0001491.0	0.25
Li3c-A7.c00123_NODE_12..1	class-Polyketide:T1PKS	200963	969	1	18894	BGC0000124.0	0.416667
Li3c-G7.c00566_NODE_56..1	class-Polyketide:T1PKS	200963	971	1	6457
Li4c-G1.c00123_NODE_12..1	class-Polyketide:T1PKS	200963	975	1	8827
Li4c-A3.c00361_NODE_36..1	class-Polyketide:T1PKS	200963	976	1	6802
Li1c-H11.c00038_NODE_38..1	class-Polyketide:T1PKS	200963	979	1	15147	BGC0000028.0	0.277778
Li4c-F8.c00031_NODE_31..1	class-Polyketide:T1PKS	200963	988	1	49337	BGC0000123.0	0.5
Li4c-D11.c00299_NODE_29..1	class-Polyketide:T1PKS	200963	989	1	9360
Li4c-C11.c00187_NODE_18..1	class-Polyketide:T1PKS	200963	991	1	11035	BGC0000114.0	0.555556
Li2c-F6.c00063_NODE_63..1	class-Polyketide:T1PKS	200963	993	1	12346	BGC0000059.0	0.384615
Li1c-A11.c00043_NODE_43..1	class-Polyketide:T1PKS	200963	1002	1	9248
Li4c-H9.c00049_NODE_49..1	class-Polyketide:T1PKS	200963	1004	1	8363	BGC0000151.0	0.32
Li4c-F8.c00045_NODE_45..1	class-Polyketide:T1PKS	200963	1006	1	8385	BGC0001662.0	0.28125
Li3c-G7.c00390_NODE_39..1	class-Polyketide:T1PKS	200963	1011	1	9578
Li3c-G7.c00501_NODE_50..1	class-Polyketide:T1PKS	200963	1013	1	7416
JGO2c-E2.c00116_NODE_11..1	class-Polyketide:T1PKS	200963	1021	1	16740	BGC0000052.0	0.357143
Li2c-H9.c00164_NODE_16..1	class-Polyketide:T1PKS	200963	1022	1	7463
Li1c-C2.c00104_NODE_10..1	class-Polyketide:T1PKS	200963	1026	1	12581	BGC0001523.0	0.347826
Li2c-D10.c00012_NODE_12..2	class-Polyketide:T1PKS	200963	1040	1	54639	BGC0000105.0	0.393939
Li2c-F8.c00091_NODE_91..1	class-Polyketide:T1PKS	200963	1045	1	5803
Li1c-D8.c00048_NODE_48..1	class-Polyketide:T1PKS	200963	1051	1	27332	BGC0001477.0	0.36
Li4c-A11.c00044_NODE_44..1	class-Polyketide:T1PKS	200963	1053	1	24419	BGC0001653.0	0.307692
Li4c-F12.c00116_NODE_11..1	class-Polyketide:T1PKS	200963	1058	1	5001
Li1c-H6.c00017_NODE_17..1	class-Polyketide:T1PKS	200963	1058	1	57898	BGC0001877.0	0.263889
Li2c-D2.c00030_NODE_30..1	class-Polyketide:T1PKS	200963	1059	1	35226
Li4c-H7.c00092_NODE_92..1	class-Polyketide:T1PKS	200963	1062	1	29420
Li1c-A12.c00032_NODE_32..1	class-Polyketide:T1PKS	200963	1066	1	31866	BGC0001537.0	0.4
JGO2c-D3.c00034_NODE_34..1	class-Polyketide:T1PKS	200963	1068	1	24310
Li3c-H4.c00264_NODE_26..1	class-Polyketide:T1PKS	200963	1069	1	8839
Li4c-H9.c00036_NODE_36..1	class-Polyketide:T1PKS	200963	1069	1	51407	BGC0000123.0	0.535714
JGO2c-D6.c00065_NODE_65..1	class-Polyketide:T1PKS	200963	1071	1	24312	BGC0001653.0	0.307692
Li4c-F4.c00078_NODE_78..1	class-Polyketide:T1PKS	200963	1087	1	25773
Li1c-B4.c00022_NODE_22..2	class-Polyketide:T1PKS	200963	1096	1	59927	BGC0000034.0	0.285714
JGO2c-C12.c00016_NODE_16..1	class-Polyketide:T1PKS	200963	1098	1	53803	BGC0001523.0	0.347826
Li1c-B2.c00005_NODE_5_..1	class-Polyketide:T1PKS	200963	1100	1	59943	BGC0001662.0	0.21875
Li4c-G5.c00061_NODE_61..1	class-Polyketide:T1PKS	200963	1111	1	7518
Li4c-F12.c00105_NODE_10..1	class-Polyketide:T1PKS	200963	1115	1	6011
Li3c-G7.c00454_NODE_45..1	class-Polyketide:T1PKS	200963	1123	1	8243	BGC0000059.0	0.384615
Li3c-G7.c00373_NODE_37..1	class-Polyketide:T1PKS	200963	1127	1	9993
Li4c-G1.c00021_NODE_21..2	class-Polyketide:T1PKS	200963	1145	1	24595	BGC0001944.0	0.3
Li4c-H2.c00028_NODE_28..2	class-Polyketide:T1PKS	200963	1147	1	41501	BGC0001003.0	0.272727
Li4c-G10.c00003_NODE_3_..4	class-Polyketide:T1PKS	200963	1151	0	71689	BGC0000040.0	0.214286
JGO2c-H5.c00164_NODE_16..1	class-RiPP:lanthipeptide	200963	1154	1	18495
JGO2c-B9.c00009_NODE_9_..1	class-Polyketide:T1PKS	200963	1160	1	59890	BGC0000052.0	0.25
Li4c-E11.c00250_NODE_25..1	class-Polyketide:T1PKS	200963	1186	1	10160	BGC0000115.0	0.363636
Li1c-F1.c00011_NODE_11..1	class-RiPP:lanthipeptide	200963	1188	0	56760
Li1c-F12.c00014_NODE_14..1	class-Polyketide:T1PKS	200963	1211	1	27616	BGC0001477.0	0.36
Li1c-C8.c00015_NODE_15..1	class-Polyketide:T1PKS	200963	1215	1	32269	BGC0000115.0	0.363636
Li1c-C4.c00014_NODE_14..4	class-Polyketide:T1PKS	200963	1236	1	28106
JGO2c-E2.c00068_NODE_68..1	class-Polyketide:T1PKS	200963	1244	1	47341	BGC0001856.0	0.258065
Li2c-A10.c00086_NODE_86..1	class-Polyketide:T1PKS	200963	1245	1	32355	BGC0000028.0	0.444444
JGO2c-F9.c00028_NODE_28..1	class-Polyketide:T1PKS	200963	1266	1	42515	BGC0001828.0	0.846154
Li2c-G9.c00022_NODE_22..3	class-Polyketide:T1PKS	200963	1276	1	24612	BGC0000115.0	0.363636
Li4c-H7.c00049_NODE_49..1	class-RiPP:lanthipeptide	200963	1288	1	26915
Li2c-H7.c00026_NODE_26..1	class-Polyketide:T1PKS	200963	1330	1	57178	BGC0001523.0	0.347826
Li4c-F4.c00052_NODE_52..1	class-Polyketide:T1PKS	200963	1370	1	57344	BGC0001856.0	0.241935
JGO2c-G9.c00013_NODE_13..1	class-Polyketide:T1PKS	200963	1391	1	112717	BGC0001709.0	0.263158
Li1c-A10.c00037_NODE_37..1	class-Polyketide:T1PKS	200963	1404	1	33450	BGC0001519.0	0.242424
Li1c-A12.c00005_NODE_5_..4	class-Polyketide:T1PKS	200963	1422	1	43114	BGC0001537.0	0.866667
Li2c-A11.c00004_NODE_4_..3	class-Terpene:terpene	200963	1431	0	87758	BGC0000116.0	0.26087
Li4c-F12.c00033_NODE_33..1	class-Polyketide:T1PKS	200963	1436	1	68710	BGC0000123.0	0.535714
Li4c-H2.c00030_NODE_30..1	class-Polyketide:T1PKS	200963	1446	0	64945	BGC0001653.0	0.384615
Li1c-H3.c00036_NODE_36..1	class-Polyketide:T1PKS	200963	1461	1	94265	BGC0001856.0	0.274194
Li2c-E7.c00017_NODE_17..1	class-Polyketide:T1PKS	200963	1476	1	38903
Li3d-B6.c00005_NODE_5_..6	class-Polyketide:T1PKS	200963	1480	0	102377
Li1c-H2.c00017_NODE_17..1	class-Polyketide:T1PKS	200963	1490	1	25137
Li4c-F1.c00028_NODE_28..1	class-Polyketide:T1PKS	200963	1497	1	38995
Li4c-F11.c00002_NODE_2_..1	class-Polyketide:T1PKS	200963	1501	1	59124	BGC0000163.0	0.403846
Li3d-B6.c00010_NODE_10..2	class-Polyketide:T1PKS	200963	1510	0	82365	BGC0000158.0	0.47619
Li2c-G9.c00016_NODE_16..1	class-Polyketide:T1PKS	200963	1538	1	25119
Li4c-D11.c00065_NODE_65..1	class-Polyketide:T1PKS	200963	1548	1	21013
Li2c-H8.c00030_NODE_30..1	class-Polyketide:T1PKS	200963	1556	1	20452	BGC0001812.0	0.275862
Li4c-G10.c00002_NODE_2_..1	class-Polyketide:T1PKS	200963	1571	1	54567	BGC0000163.0	0.384615
Li2c-F3.c00007_NODE_7_..1	class-Polyketide:T1PKS	200963	1604	1	26235	BGC0000115.0	0.363636
Li4c-C11.c00034_NODE_34..1	class-Polyketide:T1PKS	200963	1615	1	26157	BGC0000115.0	0.363636
Li4c-F5.c00017_NODE_17..1	class-Polyketide:T1PKS	200963	1829	1	145973	BGC0001856.0	0.33871
Li4c-F7.c00018_NODE_18..1	class-Polyketide:T1PKS	200963	1955	1	42460
Li2c-G6.c00030_NODE_30..1	class-Polyketide:T1PKS	200963	1994	1	33104	BGC0001004.0	0.277778
Li3d-B6.c00001_NODE_1_..5	class-Polyketide:T1PKS	200963	2051	0	198785
Li2c-C9.c00144_NODE_14..1	class-NRP:generic	200965	671	1	16142	BGC0000368.0	0.470588
Li2c-A10.c00172_NODE_17..1	class-NRP:generic	200965	828	1	18529	BGC0000368.0	0.647059
Li2c-H9.c00135_NODE_13..1	class-NRP:generic	200965	848	1	11726	BGC0000368.0	0.235294
Li1c-F10.c00137_NODE_13..1	class-NRP:generic	200965	1058	1	16297	BGC0000401.0	0.833333
Li4c-H2.c00031_NODE_31..1	class-NRP:generic	200965	1157	0	54075	BGC0000368.0	0.705882
Li3c-H9.c00008_NODE_8_..1	class-NRP:generic	200965	1482	0	63536	BGC0000359.0	1
Li2c-H12.c00042_NODE_42..1	class-Polyketide:T2PKS	200969	603	1	5054	BGC0000234.0	1
Li1c-H3.c00052_NODE_52..1	class-Polyketide:T2PKS	200969	627	1	5823	BGC0000234.0	1
Li2c-C6.c00102_NODE_10..1	class-Polyketide:T2PKS	200969	675	1	5839
Li4c-F5.c00053_NODE_53..1	class-Polyketide:T2PKS	200969	682	1	5894	BGC0000234.0	1
Li1c-G10.c00025_NODE_25..1	class-Polyketide:T2PKS	200969	687	1	5155	BGC0000234.0	1
Li2c-C7.c00060_NODE_60..1	class-Polyketide:T2PKS	200969	714	1	10322	BGC0000239.0	0.3125
Li3c-E4.c00264_NODE_26..1	class-Polyketide:T2PKS	200969	885	1	6738
Li1c-E10.c00193_NODE_19..1	class-Polyketide:T2PKS	200969	896	1	12286	BGC0000271.0	0.416667
Li3c-E4.c00252_NODE_25..1	class-Polyketide:T2PKS	200969	940	1	6922	BGC0000271.0	0.416667
Li1c-C10.c00265_NODE_26..1	class-Polyketide:T2PKS	200969	957	1	5443
Li1c-E8.c00241_NODE_24..1	class-Polyketide:T2PKS	200969	968	1	14422	BGC0000236.0	0.4
Li1c-F10.c00103_NODE_10..1	class-Terpene:terpene	200969	1039	1	18557	BGC0000271.0	0.666667
JGO2c-F4.c00033_NODE_33..1	class-Polyketide:T2PKS	200969	1057	1	26672	BGC0000262.0	0.270833
Li4c-B1.c00122_NODE_12..1	class-Polyketide:T2PKS	200969	1059	1	7724	BGC0001661.0	0.363636
JGO2c-B4.c00032_NODE_32..1	class-Polyketide:T2PKS	200969	1075	1	26672	BGC0000262.0	0.270833
Li1c-E8.c00192_NODE_19..1	class-Polyketide:T2PKS	200969	1091	1	19076	BGC0000271.0	0.833333
JGO2c-C11.c00018_NODE_18..1	class-Polyketide:T2PKS	200969	1097	1	41130	BGC0000262.0	0.270833
JGO2c-E2.c00096_NODE_96..1	class-Polyketide:T2PKS	200969	1107	1	26862	BGC0000271.0	0.833333
Li1c-H10.c00092_NODE_92..1	class-Polyketide:T2PKS	200969	1123	1	20687	BGC0000271.0	0.833333
Li3c-D5.c00019_NODE_19..1	class-Polyketide:T2PKS	200969	1158	1	33991	BGC0001596.0	0.465116
Li3c-A7.c00022_NODE_22..1	class-Polyketide:T2PKS	200969	1241	1	39349	BGC0001675.0	0.206897
Li1c-B8.c00021_NODE_21..1	class-Polyketide:T2PKS	200969	1296	1	25529	BGC0000271.0	0.833333
Li2c-C8.c00080_NODE_80..1	class-Terpene:terpene	200969	1342	1	35324	BGC0000271.0	0.583333
Li3c-C8.c00006_NODE_6_..1	class-Polyketide:T2PKS	200969	1353	1	41064	BGC0000262.0	0.270833
Li1c-F6.c00023_NODE_23..1	class-Polyketide:T2PKS	200969	1353	1	41420	BGC0000262.0	0.270833
JGO2c-C3.c00010_NODE_10..1	class-Polyketide:T2PKS	200969	1374	1	41435	BGC0000262.0	0.270833
JGO2c-C2.c00009_NODE_9_..1	class-Polyketide:T2PKS	200969	1374	1	41435	BGC0000262.0	0.270833
JGO2c-E1.c00018_NODE_18..1	class-Polyketide:T2PKS	200969	1377	1	41133	BGC0000262.0	0.270833
JGO2c-D3.c00017_NODE_17..1	class-Polyketide:T2PKS	200969	1377	1	41133	BGC0000262.0	0.270833
JGO2c-E7.c00029_NODE_29..1	class-Polyketide:T2PKS	200969	1377	1	41297	BGC0000262.0	0.270833
JGO2c-C10.c00004_NODE_4_..1	class-Polyketide:T2PKS	200969	1377	1	41451	BGC0000262.0	0.270833
JGO2c-D10.c00016_NODE_16..1	class-Polyketide:T2PKS	200969	1377	1	41451	BGC0000262.0	0.270833
JGO2c-E12.c00021_NODE_21..1	class-Polyketide:T2PKS	200969	1400	1	41063	BGC0000262.0	0.270833
Li1c-A4.c00016_NODE_16..1	class-Polyketide:T2PKS	200969	1400	1	41069	BGC0000262.0	0.270833
JGO2c-B10.c00018_NODE_18..1	class-Polyketide:T2PKS	200969	1400	1	41116	BGC0000262.0	0.270833
JGO2c-B8.c00017_NODE_17..2	class-Polyketide:T2PKS	200969	1420	1	41116	BGC0000262.0	0.270833
JGO2c-D5.c00021_NODE_21..2	class-Polyketide:T2PKS	200969	1420	1	41135	BGC0000262.0	0.270833
JGO2c-E11.c00029_NODE_29..1	class-Polyketide:T2PKS	200969	1420	1	41297	BGC0000262.0	0.270833
Li2c-D11.c00018_NODE_18..2	class-Polyketide:T2PKS	200969	1421	1	41143	BGC0000262.0	0.270833
Li1c-E2.c00020_NODE_20..2	class-Polyketide:T2PKS	200969	1442	1	41081	BGC0000262.0	0.270833
JGO2c-E9.c00015_NODE_15..2	class-Polyketide:T2PKS	200969	1442	1	41116	BGC0000262.0	0.270833
Li2c-E9.c00019_NODE_19..2	class-Polyketide:T2PKS	200969	1442	1	41133	BGC0000262.0	0.270833
Li1c-F5.c00013_NODE_13..2	class-Polyketide:T2PKS	200969	1442	1	41495	BGC0000262.0	0.270833
JGO2c-G4.c00016_NODE_16..2	class-Polyketide:T2PKS	200969	1442	1	41683	BGC0000262.0	0.270833
JGO2c-H9.c00018_NODE_18..1	class-Polyketide:T2PKS	200969	1458	1	41424	BGC0000262.0	0.270833
Li1c-F10.c00193_NODE_19..1	class-Polyketide:T2PKS	200969	1471	1	13220	BGC0000212.0	0.342857
Li2c-B4.c00039_NODE_39..1	class-Polyketide:T2PKS	200969	1482	1	34354	BGC0000221.0	0.32
JGO2c-G8.c00017_NODE_17..2	class-Polyketide:T2PKS	200969	1499	1	41424	BGC0000262.0	0.270833
JGO2c-E3.c00017_NODE_17..1	class-Polyketide:T2PKS	200969	1558	0	72522	BGC0001596.0	0.372093
Li2c-D11.c00007_NODE_7_..3	class-Polyketide:T2PKS	200969	1612	0	72522	BGC0001596.0	0.372093
Li2c-C12.c00004_NODE_4_..4	class-Polyketide:T2PKS	200969	1634	0	72522	BGC0001596.0	0.372093
Li4c-F5.c00038_NODE_38..1	class-Polyketide:T2PKS	200969	1689	1	48547	BGC0000271.0	0.833333
JGO2c-D6.c00072_NODE_72..1	class-Polyketide:T2PKS	200969	1814	1	21391	BGC0000212.0	0.228571
Li3c-H9.c00009_NODE_9_..1	class-Polyketide:T2PKS	200969	1899	0	72481
JGO2c-A9.c00033_NODE_33..1	class-Polyketide:T2PKS	200969	1939	1	35396
Li1c-H11.c00002_NODE_2_..2	class-Polyketide:T2PKS	200969	2158	1	57106
Li2c-H12.c00004_NODE_4_..1	class-Polyketide:T2PKS	200969	2273	0	99865	BGC0000271.0	0.666667
Li2c-E12.c00002_NODE_2_..2	class-Saccharide:oligosaccharide	200971	1216	1	64128	BGC0001384.0	0.833333
JGO2c-F7.c00001_NODE_1_..2	class-Saccharide:oligosaccharide	200971	1216	0	72501	BGC0001384.0	0.833333
Li3c-D5.c00001_NODE_1_..4	class-Polyketide:T1PKS	200972	1245	0	52959	BGC0001172.0	0.769231
Li2c-C9.c00074_NODE_74..1	class-Other:blactam	200987	517	1	13862	BGC0000845.0	0.208333
Li2c-C8.c00024_NODE_24..1	class-Other:blactam	200987	539	0	23509	BGC0000845.0	0.208333
Li1c-B11.c00006_NODE_6_..2	class-Other:blactam	200987	539	0	23509	BGC0000845.0	0.208333
Li1c-G10.c00003_NODE_3_..2	class-Other:blactam	200987	539	0	23509	BGC0000845.0	0.208333
Li1c-D6.c00014_NODE_14..1	class-Other:blactam	200987	714	0	23542	BGC0001151.0	0.714286
JGO2c-B11.c00003_NODE_3_..2	class-Other:blactam	200987	759	0	19383	BGC0000845.0	0.208333
JGO2c-B3.c00003_NODE_3_..5	class-Other:blactam	200987	759	0	23495	BGC0000845.0	0.208333
JGO2c-E6.c00008_NODE_8_..2	class-Other:blactam	200987	759	0	23495	BGC0000845.0	0.208333
Li1c-F11.c00008_NODE_8_..2	class-Other:blactam	200987	759	0	23495	BGC0000845.0	0.208333
Li1c-G4.c00035_NODE_35..1	class-Other:blactam	200987	892	1	19625	BGC0000845.0	0.541667
Li2c-H10.c00004_NODE_4_..1	class-Other:blactam	200987	892	0	23704	BGC0000845.0	0.541667
JGO2c-E8.c00011_NODE_11..1	class-Other:blactam	200987	892	0	23704	BGC0000845.0	0.541667
Li2c-A7.c00004_NODE_4_..1	class-Other:blactam	200987	892	0	23704	BGC0000845.0	0.541667
Li1c-G2.c00002_NODE_2_..2	class-Other:blactam	200987	892	0	23704	BGC0000845.0	0.541667
Li1c-A10.c00001_NODE_1_..1	class-Other:blactam	200987	892	0	23704	BGC0000845.0	0.541667
JGO2c-D1.c00005_NODE_5_..1	class-Other:blactam	200987	896	0	23638	BGC0000845.0	0.541667
Li4c-G9.c00008_NODE_8_..2	class-Saccharide:oligosaccharide	200988	1172	0	94323	BGC0001183.0	0.55
Li4c-F7.c00023_NODE_23..1	class-Saccharide:oligosaccharide	200988	1802	1	51701	BGC0001004.0	0.666667
Li3c-G4.c00004_NODE_4_..1	class-Saccharide:oligosaccharide	200989	1408	0	72692	BGC0001568.0	0.823529
JGO2c-B12.c00004_NODE_4_..2	class-Saccharide:oligosaccharide	200989	1535	0	72513	BGC0001074.0	0.95
Li3c-D5.c00018_NODE_18..1	class-Polyketide:T3PKS	200995	1606	0	62079	BGC0001080.0	0.833333
Li4c-C11.c00117_NODE_11..1	class-Polyketide:hglE-KS	200999	980	1	25289
Li1c-B6.c00007_NODE_7_..3	class-Polyketide:hglE-KS	200999	1460	1	35760
Li2c-D4.c00002_NODE_2_..3	class-Polyketide:hglE-KS	200999	1506	0	52502
Li4c-E11.c00005_NODE_5_..1	class-RiPP:lanthipeptide	200999	1652	1	43473	BGC0000551.0	0.75
Li2c-E1.c00002_NODE_2_..2	class-Terpene:terpene	200999	1809	0	66614
Li1c-E8.c00046_NODE_46..1	class-Terpene:terpene	201000	516	0	26705	BGC0000663.0	0.923077
Li4c-F10.c00012_NODE_12..2	class-Terpene:terpene	201000	533	0	26665	BGC0000663.0	0.923077
Li2c-C3.c00011_NODE_11..1	class-Terpene:terpene	201000	537	0	26630	BGC0000663.0	0.923077
Li2c-A7.c00014_NODE_14..1	class-Terpene:terpene	201000	580	0	26672	BGC0000663.0	0.923077
Li1c-A10.c00010_NODE_10..2	class-Terpene:terpene	201000	580	0	26672	BGC0000663.0	0.923077
JGO2c-D1.c00003_NODE_3_..2	class-Terpene:terpene	201000	580	0	26673	BGC0000663.0	0.923077
Li1c-G2.c00009_NODE_9_..2	class-Terpene:terpene	201000	583	0	26672	BGC0000663.0	0.923077
JGO2c-E8.c00022_NODE_22..2	class-Terpene:terpene	201000	583	0	26672	BGC0000663.0	0.923077
Li2c-H10.c00014_NODE_14..2	class-Terpene:terpene	201000	583	0	26672	BGC0000663.0	0.923077
JGO2c-E4.c00012_NODE_12..2	class-Terpene:terpene	201000	599	0	26673	BGC0000663.0	0.923077
Li4c-F4.c00012_NODE_12..1	class-Terpene:terpene	201000	635	0	26845	BGC0000663.0	0.923077
Li1c-H1.c00033_NODE_33..1	class-Terpene:terpene	201000	661	0	26684	BGC0000663.0	0.923077
Li1c-H11.c00003_NODE_3_..1	class-Terpene:terpene	201000	679	0	26590	BGC0000663.0	0.769231
Li1c-G3.c00004_NODE_4_..3	class-Terpene:terpene	201000	680	0	26512	BGC0000663.0	0.769231
JGO2c-A9.c00002_NODE_2_..2	class-Terpene:terpene	201000	680	0	26590	BGC0000663.0	0.769231
Li3d-F5.c00010_NODE_10..1	class-Terpene:terpene	201000	706	0	24219	BGC0000663.0	0.923077
Li4c-F5.c00019_NODE_19..1	class-Terpene:terpene	201000	745	0	26802	BGC0000663.0	1
Li3c-E8.c00005_NODE_5_..2	class-Terpene:terpene	201000	750	0	26590	BGC0000663.0	0.769231
Li4c-D11.c00041_NODE_41..1	class-Terpene:terpene	201000	760	1	24142	BGC0000663.0	0.769231
Li1c-C8.c00007_NODE_7_..1	class-Terpene:terpene	201000	760	0	25602	BGC0000663.0	0.769231
Li1c-G10.c00003_NODE_3_..1	class-Terpene:terpene	201000	771	0	25954	BGC0000663.0	0.769231
Li1c-B11.c00006_NODE_6_..3	class-Terpene:terpene	201000	773	0	26595	BGC0000663.0	0.769231
Li2c-E12.c00014_NODE_14..3	class-Terpene:terpene	201000	777	0	26698	BGC0000663.0	0.769231
Li1c-D12.c00011_NODE_11..2	class-Terpene:terpene	201000	779	0	26571	BGC0000663.0	0.769231
JGO2c-F7.c00001_NODE_1_..4	class-Terpene:terpene	201000	779	0	26698	BGC0000663.0	0.769231
Li2c-H9.c00046_NODE_46..1	class-Terpene:terpene	201000	779	0	26922	BGC0000663.0	0.769231
Li2c-C8.c00071_NODE_71..1	class-Terpene:terpene	201000	797	1	22831	BGC0000663.0	0.692308
Li1c-A12.c00004_NODE_4_..2	class-Terpene:terpene	201000	797	0	26730	BGC0000663.0	0.923077
Li1c-A9.c00017_NODE_17..1	class-Terpene:terpene	201000	799	0	26730	BGC0000663.0	1
Li2c-D4.c00010_NODE_10..2	class-Terpene:terpene	201000	801	0	24979	BGC0000663.0	0.769231
Li4c-G11.c00013_NODE_13..1	class-Terpene:terpene	201000	801	0	26580	BGC0000663.0	0.692308
Li4c-F7.c00001_NODE_1_..6	class-Terpene:terpene	201000	804	0	25182	BGC0000663.0	0.846154
Li4c-G3.c00034_NODE_34..1	class-Terpene:terpene	201000	804	0	26732	BGC0000663.0	0.846154
Li4c-G9.c00004_NODE_4_..3	class-Terpene:terpene	201000	804	0	26735	BGC0000663.0	0.769231
Li2c-D10.c00001_NODE_1_..2	class-Terpene:terpene	201000	805	0	26462	BGC0000663.0	0.692308
Li4c-A12.c00001_NODE_1_..4	class-Terpene:terpene	201000	807	0	24411	BGC0000663.0	0.769231
Li1c-D6.c00001_NODE_1_..1	class-Terpene:terpene	201000	808	0	26148	BGC0000663.0	0.846154
JGO2c-B2.c00002_NODE_2_..6	class-Terpene:terpene	201000	808	0	26827	BGC0000663.0	0.769231
Li4c-F2.c00003_NODE_3_..2	class-Terpene:terpene	201000	831	0	24976	BGC0000663.0	0.769231
Li4c-H8.c00016_NODE_16..2	class-Terpene:terpene	201000	831	0	26783	BGC0000663.0	0.769231
Li2c-G9.c00014_NODE_14..1	class-Terpene:terpene	201000	831	0	26783	BGC0000663.0	0.769231
Li1c-H2.c00015_NODE_15..2	class-Terpene:terpene	201000	831	0	26783	BGC0000663.0	0.769231
Li2c-C9.c00111_NODE_11..1	class-Terpene:terpene	201000	835	1	20572	BGC0000663.0	0.769231
Li2c-E11.c00003_NODE_3_..3	class-Terpene:terpene	201000	840	0	25189	BGC0000663.0	0.769231
Li4c-A8.c00032_NODE_32..1	class-Terpene:terpene	201000	840	0	26783	BGC0000663.0	0.692308
Li2c-G8.c00014_NODE_14..1	class-Terpene:terpene	201000	840	0	26801	BGC0000663.0	0.769231
Li1c-D3.c00027_NODE_27..1	class-Terpene:terpene	201000	844	0	26827	BGC0000663.0	0.769231
JGO2c-G9.c00001_NODE_1_..9	class-Terpene:terpene	201000	846	0	25615	BGC0000663.0	0.769231
Li1c-F4.c00038_NODE_38..1	class-Terpene:terpene	201000	872	1	21888	BGC0000663.0	0.923077
Li1c-B7.c00056_NODE_56..1	class-Terpene:terpene	201000	872	1	21910	BGC0000663.0	0.923077
Li2c-F9.c00055_NODE_55..1	class-Terpene:terpene	201000	872	1	21914	BGC0000663.0	0.923077
Li2c-E6.c00053_NODE_53..1	class-Terpene:terpene	201000	872	1	21914	BGC0000663.0	0.923077
Li1c-E10.c00068_NODE_68..1	class-Terpene:terpene	201000	872	1	21914	BGC0000663.0	0.923077
JGO2c-G2.c00058_NODE_58..1	class-Terpene:terpene	201000	872	1	21914	BGC0000663.0	0.923077
Li1c-H3.c00026_NODE_26..1	class-Terpene:terpene	201000	956	0	26809	BGC0000663.0	0.923077
JGO2c-D12.c00023_NODE_23..1	class-Terpene:terpene	201000	991	1	18743	BGC0000663.0	0.615385
Li1c-G11.c00015_NODE_15..1	class-Terpene:terpene	201000	1006	1	18677	BGC0000663.0	0.615385
Li1c-B8.c00091_NODE_91..1	class-Terpene:terpene	201000	1057	1	15223	BGC0000663.0	0.692308
JGO2c-E8.c00004_NODE_4_..1	class-Other:other	201008	1965	1	81330
Li2c-A7.c00012_NODE_12..1	class-Other:other	201008	2018	0	91007
Li2c-H10.c00002_NODE_2_..1	class-Other:other	201008	2019	0	90980
Li1c-G2.c00013_NODE_13..2	class-Other:other	201008	2037	1	82998
Li2c-D10.c00004_NODE_4_..2	class-Polyketide:T1PKS	201010	1857	1	83496	BGC0000079.0	0.304348
Li4c-A3.c00377_NODE_37..1	class-Terpene:terpene	201011	836	1	6345	BGC0000633.0	0.272727
Li2c-D9.c00032_NODE_32..1	class-Terpene:terpene	201011	981	1	13685	BGC0000664.0	0.571429
Li1c-D1.c00030_NODE_30..1	class-Terpene:terpene	201011	981	1	13700	BGC0000664.0	0.571429
Li4c-G1.c00139_NODE_13..1	class-NRP:generic	201012	535	1	5563
Li2c-D1.c00231_NODE_23..1	class-NRP:generic	201012	553	1	7253
Li2c-B7.c00080_NODE_80..1	class-NRP:generic	201012	564	1	5142
Li3c-G7.c00278_NODE_27..1	class-NRP:generic	201012	569	1	12171
Li2c-D1.c00224_NODE_22..1	class-NRP:generic	201012	575	1	7814
Li2c-A3.c00107_NODE_10..1	class-NRP:generic	201012	618	1	10261
Li2c-D3.c00022_NODE_22..1	class-NRP:generic	201012	670	1	10855
Li4c-G1.c00127_NODE_12..1	class-NRP:generic	201012	695	1	7239
Li2c-H9.c00139_NODE_13..1	class-NRP:generic	201012	728	1	11508	BGC0001623.0	0.222222
Li1c-B1.c00051_NODE_51..1	class-NRP:generic	201012	906	1	13673
JGO2c-C8.c00015_NODE_15..2	class-NRP:generic	201012	931	1	26148	BGC0000333.0	0.608696
JGO2c-F6.c00014_NODE_14..2	class-NRP:generic	201012	931	1	26148	BGC0000333.0	0.608696
Li2c-C7.c00152_NODE_15..1	class-NRP:generic	201012	943	1	6099
JGO2c-F5.c00043_NODE_43..1	class-NRP:generic	201012	958	1	26148	BGC0000333.0	0.608696
JGO2c-C9.c00020_NODE_20..3	class-NRP:generic	201012	958	1	26148	BGC0000333.0	0.608696
Li4c-F4.c00111_NODE_11..1	class-NRP:NRPS-like	201012	963	1	10477	BGC0000296.0	0.321429
Li2c-F2.c00024_NODE_24..1	class-NRP:generic	201012	1009	1	23123
JGO2c-F10.c00009_NODE_9_..3	class-NRP:generic	201012	1067	1	29175	BGC0000296.0	0.25
Li1c-E7.c00003_NODE_3_..1	class-NRP:generic	201012	1080	1	15158
Li2c-D4.c00008_NODE_8_..3	class-NRP:NRPS-like	201012	1124	1	21061	BGC0000394.0	0.357143
Li1c-A9.c00006_NODE_6_..4	class-Other:siderophore	201012	1127	1	35493
Li3c-B5.c00015_NODE_15..1	class-Terpene:terpene	201012	1146	1	7674
Li3c-G7.c00288_NODE_28..1	class-NRP:NRPS-like	201012	1187	1	11901
Li1c-B1.c00025_NODE_25..1	class-NRP:NRPS-like	201012	1238	1	27383	BGC0000963.0	0.21875
JGO2c-F8.c00047_NODE_47..1	class-NRP:generic	201012	1277	1	25398
Li1c-H10.c00128_NODE_12..1	class-NRP:generic	201012	1305	1	18482	BGC0002014.0	0.566667
Li4c-B5.c00209_NODE_20..1	class-NRP:generic	201012	1357	1	13769
Li1c-H10.c00102_NODE_10..1	class-Other:other	201012	1383	1	19722	BGC0002014.0	0.233333
Li3c-H9.c00047_NODE_47..1	class-NRP:generic	201012	1403	1	25802	BGC0001440.0	0.5
Li2c-F8.c00035_NODE_35..1	class-Other:other	201012	1409	1	46248	BGC0001570.0	0.666667
Li2c-F5.c00044_NODE_44..1	class-NRP:generic	201012	1432	1	21351
Li2c-F6.c00051_NODE_51..1	class-NRP:generic	201012	1464	1	21352	BGC0001070.0	0.20339
Li2c-E3.c00010_NODE_10..1	class-NRP:generic	201012	1471	0	49275
Li2c-E5.c00006_NODE_6_..2	class-NRP:generic	201012	1471	0	49275
Li1c-C6.c00007_NODE_7_..2	class-NRP:generic	201012	1471	0	49275
Li2c-E4.c00007_NODE_7_..2	class-NRP:generic	201012	1471	0	49275
Li2c-F11.c00008_NODE_8_..2	class-NRP:generic	201012	1471	0	50443
Li4c-F12.c00019_NODE_19..3	class-Other:other	201012	1476	1	46217	BGC0001570.0	0.666667
Li2c-D5.c00007_NODE_7_..2	class-NRP:generic	201012	1522	0	47750
Li2c-D6.c00008_NODE_8_..2	class-NRP:generic	201012	1522	0	47750
Li2c-C6.c00009_NODE_9_..3	class-NRP:generic	201012	1522	0	50461
Li2c-C7.c00007_NODE_7_..3	class-NRP:generic	201012	1522	0	50461
Li3c-H9.c00018_NODE_18..2	class-NRP:generic	201012	1591	1	35891
JGO2c-F9.c00014_NODE_14..1	class-RiPP:LAP	201012	1640	1	62006	BGC0000306.0	0.222222
Li4c-F4.c00074_NODE_74..1	class-Other:indole	201012	1677	1	29396	BGC0001085.0	1
Li3d-B6.c00005_NODE_5_..4	class-NRP:NRPS-like	201012	1808	0	41728
JGO2c-H2.c00021_NODE_21..1	class-NRP:generic	201012	1815	1	46709
Li3d-B6.c00012_NODE_12..2	class-Other:other	201012	2156	1	44959
Li1c-H10.c00527_NODE_52..1	class-Polyketide:T1PKS	201019	862	1	7318
Li2c-A3.c00411_NODE_41..1	class-Polyketide:hglE-KS	201019	1128	1	5810
Li3c-E8.c00008_NODE_8_..3	class-Polyketide:T2PKS	201027	2336	1	79946	BGC0001675.0	0.362069
Li2c-D7.c00060_NODE_60..1	class-Polyketide:T2PKS	201036	2346	1	47051	BGC0000247.0	0.228571
Li4c-F12.c00038_NODE_38..1	class-Other:melanin	201041	241	0	10525
Li2c-F8.c00033_NODE_33..1	class-Other:melanin	201041	256	0	10525
Li1c-D3.c00319_NODE_31..1	class-Other:melanin	201041	307	1	5376	BGC0000909.0	0.4
JGO2c-E2.c00001_NODE_1_..1	class-Other:melanin	201041	412	0	10450
Li4c-F4.c00051_NODE_51..1	class-Other:melanin	201041	457	1	6372
Li1c-G2.c00029_NODE_29..1	class-Other:melanin	201041	497	1	8189	BGC0000909.0	0.6
Li1c-H3.c00002_NODE_2_..2	class-Other:melanin	201041	497	0	10426
JGO2c-E4.c00001_NODE_1_..2	class-Other:melanin	201041	497	0	10516	BGC0000909.0	0.6
JGO2c-D1.c00002_NODE_2_..2	class-Other:melanin	201041	497	0	10594
Li2c-A7.c00001_NODE_1_..1	class-Other:melanin	201041	497	0	10594	BGC0000909.0	0.6
Li1c-A10.c00007_NODE_7_..2	class-Other:melanin	201041	497	0	10594	BGC0000909.0	0.6
JGO2c-E8.c00001_NODE_1_..1	class-Other:melanin	201041	497	0	10594	BGC0000909.0	0.6
Li2c-H10.c00001_NODE_1_..2	class-Other:melanin	201041	497	0	10594	BGC0000909.0	0.6
Li1c-G4.c00021_NODE_21..1	class-Other:melanin	201041	497	0	10603	BGC0000909.0	0.6
Li2c-C3.c00007_NODE_7_..1	class-Other:melanin	201041	504	0	10489	BGC0000909.0	0.6
Li4c-F5.c00001_NODE_1_..1	class-Other:melanin	201041	510	0	10426
Li2c-C7.c00166_NODE_16..1	class-Other:melanin	201041	521	1	5925	BGC0000912.0	1
Li4c-G11.c00021_NODE_21..2	class-Other:melanin	201041	525	0	10453
Li2c-F5.c00018_NODE_18..1	class-Other:melanin	201041	525	0	10528
Li2c-F6.c00018_NODE_18..1	class-Other:melanin	201041	525	0	10528
Li1c-E8.c00113_NODE_11..1	class-Other:melanin	201041	526	1	6443	BGC0000908.0	0.571429
JGO2c-A7.c00020_NODE_20..2	class-Other:melanin	201041	539	0	10405	BGC0000912.0	1
Li1c-H10.c00012_NODE_12..1	class-Other:melanin	201041	541	0	10393	BGC0000908.0	0.428571
Li1c-D6.c00011_NODE_11..1	class-Other:melanin	201041	550	0	10537
Li1c-C8.c00003_NODE_3_..3	class-Other:melanin	201041	575	0	10459	BGC0000911.0	1
Li2c-C6.c00076_NODE_76..1	class-Other:melanin	201041	576	1	6610	BGC0000912.0	1
Li4c-E11.c00134_NODE_13..1	class-Other:melanin	201041	577	1	7163	BGC0000911.0	1
Li4c-G5.c00051_NODE_51..1	class-Other:melanin	201041	585	1	9052	BGC0000908.0	0.285714
Li4c-G11.c00001_NODE_1_..1	class-Other:melanin	201041	590	0	10396	BGC0000662.0	0.384615
Li2c-C9.c00041_NODE_41..1	class-Other:melanin	201041	604	1	7397	BGC0000911.0	1
JGO2c-E2.c00052_NODE_52..1	class-Other:melanin	201041	611	1	8314	BGC0000908.0	0.714286
Li2c-D8.c00147_NODE_14..1	class-Other:melanin	201041	625	1	8414	BGC0000912.0	1
Li4c-C11.c00096_NODE_96..1	class-Other:melanin	201041	631	1	7893	BGC0000911.0	1
JGO2c-B12.c00007_NODE_7_..1	class-Other:melanin	201041	645	1	9922	BGC0000912.0	1
Li1c-H3.c00004_NODE_4_..3	class-Other:melanin	201041	660	0	10372	BGC0000908.0	0.714286
JGO2c-F9.c00016_NODE_16..1	class-Other:melanin	201041	674	0	10423	BGC0000912.0	1
Li3c-D8.c00019_NODE_19..1	class-Other:melanin	201041	685	0	10381	BGC0000662.0	0.615385
JGO2c-F10.c00006_NODE_6_..2	class-Other:melanin	201041	687	0	10381	BGC0000662.0	0.615385
JGO2c-F10.c00002_NODE_2_..3	class-Other:melanin	201041	698	0	10423	BGC0000912.0	1
Li3c-D8.c00008_NODE_8_..1	class-Other:melanin	201041	698	0	10423	BGC0000912.0	1
Li4c-F4.c00026_NODE_26..1	class-Other:melanin	201041	699	0	10390	BGC0000908.0	0.714286
JGO2c-F6.c00023_NODE_23..1	class-Other:melanin	201041	722	0	10366	BGC0000662.0	0.615385
JGO2c-C8.c00026_NODE_26..1	class-Other:melanin	201041	722	0	10366	BGC0000662.0	0.615385
JGO2c-C7.c00020_NODE_20..1	class-Other:melanin	201041	722	0	10366	BGC0000662.0	0.615385
JGO2c-F5.c00025_NODE_25..1	class-Other:melanin	201041	722	0	10366	BGC0000662.0	0.615385
Li3c-A9.c00018_NODE_18..1	class-Other:melanin	201041	722	0	10366	BGC0000662.0	0.615385
JGO2c-C9.c00017_NODE_17..1	class-Other:melanin	201041	722	0	10366	BGC0000662.0	0.615385
Li2c-F4.c00006_NODE_6_..2	class-Other:melanin	201041	729	0	10387	BGC0000662.0	0.615385
Li2c-C11.c00006_NODE_6_..2	class-Other:melanin	201041	729	0	10387	BGC0000662.0	0.615385
JGO2c-C6.c00006_NODE_6_..2	class-Other:melanin	201041	729	0	10387	BGC0000662.0	0.615385
Li4c-B5.c00011_NODE_11..1	class-Other:melanin	201041	729	0	10387	BGC0000662.0	0.615385
JGO2c-E10.c00009_NODE_9_..3	class-Other:melanin	201041	737	0	10423	BGC0000912.0	1
JGO2c-F6.c00002_NODE_2_..3	class-Other:melanin	201041	737	0	10423	BGC0000912.0	1
JGO2c-F5.c00017_NODE_17..3	class-Other:melanin	201041	737	0	10423	BGC0000912.0	1
JGO2c-C9.c00028_NODE_28..2	class-Other:melanin	201041	737	0	10423	BGC0000912.0	1
JGO2c-C7.c00001_NODE_1_..1	class-Other:melanin	201041	737	0	10423	BGC0000912.0	1
Li2c-D1.c00003_NODE_3_..1	class-Other:melanin	201041	737	0	10423	BGC0000912.0	1
JGO2c-C5.c00002_NODE_2_..1	class-Other:melanin	201041	737	0	10423	BGC0000912.0	1
JGO2c-C8.c00002_NODE_2_..1	class-Other:melanin	201041	737	0	10423	BGC0000912.0	1
JGO2c-H5.c00043_NODE_43..1	class-Other:melanin	201041	739	0	10435	BGC0000912.0	1
Li3c-A9.c00002_NODE_2_..3	class-Other:melanin	201041	742	0	10423	BGC0000912.0	1
Li1c-F3.c00242_NODE_24..1	class-Other:melanin	201041	778	1	9321	BGC0000909.0	0.4
JGO2c-B2.c00016_NODE_16..2	class-Other:melanin	201041	778	0	10480	BGC0000909.0	0.4
Li4c-H8.c00005_NODE_5_..4	class-Other:melanin	201041	778	0	10489	BGC0000910.0	1
Li2c-G9.c00003_NODE_3_..2	class-Other:melanin	201041	778	0	10489	BGC0000910.0	1
Li1c-H2.c00007_NODE_7_..2	class-Other:melanin	201041	778	0	10489	BGC0000910.0	1
Li2c-B6.c00011_NODE_11..1	class-Other:melanin	201041	779	0	10423	BGC0000912.0	1
Li4c-H4.c00023_NODE_23..2	class-Other:melanin	201041	779	0	10423	BGC0000912.0	1
Li1c-B5.c00002_NODE_2_..3	class-Other:melanin	201041	779	0	10423	BGC0000912.0	1
Li2c-D7.c00004_NODE_4_..1	class-Other:melanin	201041	779	0	10426	BGC0000912.0	1
Li1c-F1.c00013_NODE_13..3	class-Other:melanin	201041	779	0	10435	BGC0000912.0	1
JGO2c-H7.c00016_NODE_16..1	class-Other:melanin	201041	779	0	10435	BGC0000912.0	1
Li4c-H7.c00013_NODE_13..1	class-Other:melanin	201041	779	0	10435	BGC0000912.0	1
Li1c-H9.c00285_NODE_28..1	class-Other:melanin	201041	823	1	5372
Li2c-E1.c00017_NODE_17..2	class-Other:melanin	201041	827	0	10507	BGC0000908.0	0.428571
Li2c-E12.c00010_NODE_10..1	class-Other:melanin	201041	845	0	10432
JGO2c-F7.c00002_NODE_2_..2	class-Other:melanin	201041	845	0	10432
Li2c-D4.c00013_NODE_13..2	class-Other:melanin	201041	850	0	10510	BGC0000909.0	0.4
Li4c-G7.c00001_NODE_1_..3	class-Other:melanin	201041	877	0	10519	BGC0000909.0	0.4
Li4c-G3.c00002_NODE_2_..1	class-Other:melanin	201041	877	0	10519
Li4c-G9.c00006_NODE_6_..4	class-Other:melanin	201041	877	0	10519	BGC0000911.0	1
Li4c-F7.c00001_NODE_1_..13	class-Other:melanin	201041	877	0	10519
Li2c-G6.c00010_NODE_10..1	class-Other:melanin	201041	877	0	10519
Li2c-F3.c00029_NODE_29..1	class-Other:melanin	201041	881	0	10513	BGC0000911.0	1
JGO2c-G9.c00001_NODE_1_..5	class-Other:melanin	201041	888	0	10459	BGC0000911.0	1
Li1c-G8.c00005_NODE_5_..1	class-Other:melanin	201041	898	0	10444
Li2c-E11.c00005_NODE_5_..2	class-Other:melanin	201041	912	0	10534	BGC0000909.0	0.4
Li2c-G8.c00018_NODE_18..1	class-Other:melanin	201041	912	0	10534	BGC0000909.0	0.4
Li4c-A12.c00001_NODE_1_..8	class-Other:melanin	201041	912	0	10537	BGC0000909.0	0.4
Li4c-G10.c00013_NODE_13..2	class-Other:melanin	201041	918	0	10546	BGC0000911.0	1
Li4c-F11.c00021_NODE_21..2	class-Other:melanin	201041	918	0	10546	BGC0000911.0	1
JGO2c-C7.c00018_NODE_18..1	class-NRP:generic	201043	1596	0	153499	BGC0001058.0	0.75
Li2c-B6.c00026_NODE_26..1	class-Polyketide:T1PKS	201043	1861	1	119834	BGC0001058.0	0.75
Li1c-E10.c00112_NODE_11..1	class-NRP:generic	201050	619	1	18411	BGC0000423.0	0.2
Li2c-B4.c00042_NODE_42..1	class-NRP:generic	201050	813	1	18600
Li3c-F6.c00106_NODE_10..1	class-NRP:generic	201050	875	1	22015	BGC0000423.0	0.6
Li2c-C3.c00065_NODE_65..1	class-NRP:generic	201050	910	1	15884
Li1c-G4.c00086_NODE_86..1	class-NRP:generic	201050	988	1	38024	BGC0000423.0	0.2
Li3c-F6.c00035_NODE_35..1	class-NRP:generic	201050	1019	1	29019	BGC0000366.0	0.222222
Li2c-E12.c00014_NODE_14..1	class-NRP:generic	201050	1149	1	42700
JGO1c-G8.c00046_NODE_46..1	class-NRP:generic	201050	1397	1	44501
JGO2c-F7.c00001_NODE_1_..6	class-NRP:generic	201050	1419	1	42747
Li1c-D8.c00051_NODE_51..1	class-NRP:generic	201050	1427	1	44163
Li2c-H10.c00035_NODE_35..1	class-Other:betalactone	201050	1430	1	20805	BGC0000333.0	0.217391
Li2c-B7.c00032_NODE_32..1	class-NRP:generic	201050	1454	1	45304
Li3c-D8.c00026_NODE_26..2	class-NRP:generic	201050	1455	1	58055	BGC0000296.0	0.392857
Li4c-H2.c00023_NODE_23..1	class-NRP:generic	201050	1469	0	58360	BGC0000366.0	0.388889
JGO2c-D1.c00033_NODE_33..1	class-Other:betalactone	201050	1499	1	22258	BGC0000333.0	0.26087
Li2c-F4.c00017_NODE_17..3	class-NRP:generic	201050	1520	0	62085
Li2c-F7.c00002_NODE_2_..2	class-NRP:generic	201050	1533	0	50722
Li1c-A10.c00048_NODE_48..1	class-Other:betalactone	201050	1554	1	14336	BGC0000333.0	0.217391
JGO2c-C6.c00003_NODE_3_..6	class-NRP:generic	201050	1573	0	62100
Li2c-C11.c00024_NODE_24..1	class-NRP:generic	201050	1577	0	62076
Li3d-B6.c00015_NODE_15..1	class-NRP:generic	201050	1583	0	79114
Li4c-F6.c00007_NODE_7_..1	class-NRP:generic	201050	1630	1	39313
Li2c-C12.c00010_NODE_10..1	class-RiPP:bacteriocin	201050	1695	1	37712
JGO2c-F7.c00002_NODE_2_..1	class-Other:butyrolactone	201050	1866	0	63540
Li2c-E12.c00005_NODE_5_..1	class-Other:butyrolactone	201050	1878	1	62895
Li4c-B1.c00025_NODE_25..1	class-Polyketide:T1PKS	201053	758	1	11966	BGC0001043.0	0.666667
Li2c-D1.c00169_NODE_16..1	class-Polyketide:T1PKS	201053	966	1	15750	BGC0001043.0	0.833333
Li1c-D12.c00003_NODE_3_..2	class-Polyketide:T1PKS	201053	969	0	48346	BGC0001043.0	1
JGO2c-A8.c00028_NODE_28..1	class-Polyketide:T1PKS	201053	1231	0	49471
JGO2c-F7.c00002_NODE_2_..3	class-Polyketide:T1PKS	201053	1272	0	49510	BGC0001043.0	1
Li2c-E12.c00009_NODE_9_..1	class-Polyketide:T1PKS	201053	1272	0	49510	BGC0001043.0	1
Li4c-B5.c00108_NODE_10..1	class-Polyketide:T1PKS	201053	1328	1	20523	BGC0001043.0	0.833333
Li3c-A3.c00001_NODE_1_..1	class-Polyketide:T1PKS	201053	1380	0	49438	BGC0000999.0	0.75
JGO2c-B5.c00001_NODE_1_..4	class-Polyketide:T1PKS	201053	1381	0	49438	BGC0001043.0	1
Li2c-D10.c00002_NODE_2_..1	class-Polyketide:T1PKS	201053	1547	0	49450	BGC0001726.0	0.666667
Li4c-A12.c00002_NODE_2_..3	class-RiPP:lanthipeptide	201053	1729	0	64894	BGC0001043.0	1
Li2c-E1.c00004_NODE_4_..5	class-Terpene:terpene	201056	1356	0	41719	BGC0001848.0	0.4
JGO2c-E5.c00010_NODE_10..2	class-RiPP:thiopeptide	201057	575	0	29983	BGC0001157.0	1
Li1c-B1.c00036_NODE_36..1	class-Polyketide:T1PKS	201065	797	1	38173	BGC0001377.0	0.84375
Li1c-H5.c00001_NODE_1_..6	class-Polyketide:T1PKS	201065	1144	0	45865	BGC0001377.0	0.84375
Li1c-F10.c00230_NODE_23..1	class-Polyketide:T1PKS	201069	911	1	11711	BGC0001332.0	0.4
JGO1c-G8.c00092_NODE_92..1	class-Polyketide:T1PKS	201069	1016	1	31659
Li1c-F12.c00025_NODE_25..1	class-Polyketide:T1PKS	201069	1518	1	37870
Li2c-A4.c00066_NODE_66..1	class-Polyketide:T1PKS	201073	930	1	21134	BGC0001702.0	0.259259
Li1c-C8.c00004_NODE_4_..1	class-Polyketide:T1PKS	201073	1249	1	68155	BGC0000097.0	0.25
JGO2c-D12.c00038_NODE_38..1	class-Polyketide:T1PKS	201073	1503	1	24126	BGC0001944.0	0.275
Li2c-F7.c00016_NODE_16..1	class-Polyketide:T1PKS	201073	1773	1	30079
Li4c-H2.c00023_NODE_23..2	class-Terpene:terpene	201073	2050	1	104757
Li2c-E1.c00020_NODE_20..1	class-Terpene:terpene	201077	1452	1	47746	BGC0001083.0	0.682927
Li1c-F2.c00084_NODE_84..1	class-Polyketide:transAT-PKS-like	201080	1470	1	26159
Li2c-F8.c00001_NODE_1_..1	class-Polyketide:transAT-PKS	201080	1753	1	117279	BGC0001070.0	0.322034
Li2c-F11.c00045_NODE_45..1	class-Polyketide:transAT-PKS-like	201080	1759	1	42256
Li4c-G5.c00002_NODE_2_..3	class-Polyketide:transAT-PKS	201080	1816	0	119502	BGC0001070.0	0.322034
Li2c-F5.c00027_NODE_27..1	class-Polyketide:transAT-PKS-like	201080	2014	1	111629
Li2c-F6.c00028_NODE_28..1	class-Polyketide:transAT-PKS-like	201080	2014	1	111629
JGO2c-C11.c00002_NODE_2_..1	class-Polyketide:T1PKS	201084	780	0	65101	BGC0001433.0	0.27027
JGO2c-E12.c00001_NODE_1_..1	class-Polyketide:T1PKS	201084	783	0	65016	BGC0001433.0	0.27027
JGO2c-B4.c00001_NODE_1_..2	class-Polyketide:T1PKS	201084	786	0	60469	BGC0001433.0	0.27027
Li1c-F6.c00008_NODE_8_..1	class-Polyketide:T1PKS	201084	786	0	60469	BGC0001433.0	0.27027
JGO2c-E9.c00004_NODE_4_..1	class-Polyketide:T1PKS	201084	788	0	65101	BGC0001433.0	0.27027
JGO2c-E3.c00001_NODE_1_..1	class-Polyketide:T1PKS	201084	799	0	65119	BGC0001433.0	0.27027
Li1c-A4.c00004_NODE_4_..1	class-Polyketide:T1PKS	201084	800	0	65004	BGC0001433.0	0.27027
JGO2c-G4.c00001_NODE_1_..1	class-Polyketide:T1PKS	201084	803	0	60472	BGC0001433.0	0.27027
JGO2c-B8.c00004_NODE_4_..1	class-Polyketide:T1PKS	201084	807	0	65101	BGC0001433.0	0.27027
JGO2c-B10.c00004_NODE_4_..1	class-Polyketide:T1PKS	201084	807	0	65101	BGC0001433.0	0.27027
JGO2c-C3.c00007_NODE_7_..1	class-Polyketide:T1PKS	201084	807	0	65125	BGC0001433.0	0.27027
JGO2c-F4.c00002_NODE_2_..1	class-Polyketide:T1PKS	201084	812	0	60469	BGC0001433.0	0.27027
JGO2c-E11.c00004_NODE_4_..1	class-Polyketide:T1PKS	201084	812	0	65101	BGC0001433.0	0.27027
JGO2c-E7.c00002_NODE_2_..1	class-Polyketide:T1PKS	201084	812	0	65101	BGC0001433.0	0.27027
JGO2c-D10.c00021_NODE_21..1	class-Polyketide:T1PKS	201084	1035	1	36021	BGC0001433.0	0.243243
JGO2c-C10.c00020_NODE_20..1	class-Polyketide:T1PKS	201084	1035	1	36021	BGC0001433.0	0.243243
Li2c-E9.c00036_NODE_36..1	class-Polyketide:T1PKS	201084	1038	1	36039	BGC0001433.0	0.243243
Li1c-G9.c00034_NODE_34..1	class-Polyketide:T1PKS	201084	1038	1	36039	BGC0001433.0	0.243243
Li3c-D3.c00035_NODE_35..1	class-Polyketide:T1PKS	201084	1038	1	36039	BGC0001433.0	0.243243
JGO2c-B1.c00035_NODE_35..1	class-Polyketide:T1PKS	201084	1038	1	40587	BGC0001433.0	0.243243
Li1c-D9.c00036_NODE_36..1	class-Polyketide:T1PKS	201084	1041	1	40668	BGC0001433.0	0.243243
Li3c-C8.c00022_NODE_22..1	class-Polyketide:T1PKS	201084	1046	1	36184	BGC0001332.0	0.4
JGO2c-E1.c00024_NODE_24..1	class-Polyketide:T1PKS	201084	1053	1	36052	BGC0001433.0	0.243243
JGO2c-C2.c00027_NODE_27..1	class-Polyketide:T1PKS	201084	1053	1	36193	BGC0001433.0	0.243243
Li1c-F2.c00052_NODE_52..1	class-Polyketide:T1PKS	201084	1056	1	40362	BGC0001433.0	0.243243
JGO2c-D5.c00038_NODE_38..1	class-Polyketide:T1PKS	201084	1057	1	40587	BGC0001433.0	0.243243
Li1c-C1.c00022_NODE_22..1	class-Polyketide:T1PKS	201084	1058	1	35892	BGC0001433.0	0.243243
Li1c-F5.c00016_NODE_16..1	class-Polyketide:T1PKS	201084	1060	1	35854	BGC0001433.0	0.243243
Li4c-A11.c00025_NODE_25..1	class-Polyketide:T1PKS	201084	1060	1	35915	BGC0001433.0	0.243243
JGO2c-F12.c00036_NODE_36..1	class-Polyketide:T1PKS	201084	1060	1	35958	BGC0001433.0	0.243243
JGO2c-H9.c00022_NODE_22..1	class-Polyketide:T1PKS	201084	1068	1	40714	BGC0001433.0	0.243243
JGO2c-G8.c00023_NODE_23..1	class-Polyketide:T1PKS	201084	1068	1	40714	BGC0001433.0	0.243243
Li1c-D11.c00019_NODE_19..1	class-Polyketide:T1PKS	201084	1070	1	40656	BGC0001433.0	0.243243
Li1c-E2.c00023_NODE_23..1	class-Polyketide:T1PKS	201084	1106	1	35172	BGC0001433.0	0.243243
Li2c-C12.c00024_NODE_24..1	class-Polyketide:T1PKS	201084	1113	1	34949	BGC0001433.0	0.243243
JGO2c-D3.c00022_NODE_22..1	class-Polyketide:T1PKS	201084	1115	1	35310	BGC0001433.0	0.243243
Li2c-D11.c00001_NODE_1_..1	class-Polyketide:T1PKS	201084	1117	1	34927	BGC0001433.0	0.243243
JGO2c-D6.c00027_NODE_27..1	class-Polyketide:T1PKS	201084	1131	1	39834	BGC0001433.0	0.243243
Li2c-A10.c00079_NODE_79..1	class-Polyketide:T1PKS	201084	1142	1	33866	BGC0001433.0	0.243243
Li2c-A10.c00188_NODE_18..1	class-Polyketide:T1PKS	201084	1283	1	16955	BGC0001662.0	0.25
Li2c-C12.c00002_NODE_2_..1	class-Polyketide:T1PKS	201084	1301	1	30208
Li1c-F5.c00005_NODE_5_..1	class-Polyketide:T1PKS	201084	1306	1	28756
JGO2c-C2.c00012_NODE_12..1	class-Polyketide:T1PKS	201084	1309	1	28893
Li3c-C8.c00013_NODE_13..1	class-Polyketide:T1PKS	201084	1318	1	28709
JGO2c-D3.c00004_NODE_4_..1	class-Polyketide:T1PKS	201084	1321	1	28722
JGO2c-E1.c00003_NODE_3_..1	class-Polyketide:T1PKS	201084	1321	1	28732
Li1c-C1.c00003_NODE_3_..1	class-Polyketide:T1PKS	201084	1322	1	29002	BGC0001662.0	0.25
Li1c-C6.c00020_NODE_20..1	class-Polyketide:T1PKS	201084	1696	1	62484	BGC0001296.0	0.583333
Li3c-F8.c00005_NODE_5_..1	class-Polyketide:T1PKS	201084	1914	1	55397	BGC0001296.0	0.916667
Li2c-E3.c00026_NODE_26..1	class-Polyketide:T1PKS	201084	1996	1	72527	BGC0001620.0	0.857143
Li2c-C7.c00013_NODE_13..1	class-Polyketide:T1PKS	201084	2197	1	112938	BGC0001620.0	0.857143
Li1c-B1.c00001_NODE_1_..3	class-Other:indole	201089	909	0	23276	BGC0001334.0	0.846154
Li1c-H5.c00002_NODE_2_..2	class-Other:indole	201089	909	0	23276	BGC0001334.0	0.846154
Li2c-F7.c00024_NODE_24..1	class-Other:indole	201089	935	0	23309	BGC0001334.0	0.846154
Li2c-D8.c00326_NODE_32..1	class-Polyketide:T1PKS	201093	608	1	8726	BGC0001348.0	0.333333
Li2c-B6.c00046_NODE_46..1	class-Polyketide:T1PKS	201093	630	1	9830	BGC0001662.0	0.25
Li2c-F8.c00093_NODE_93..1	class-Polyketide:T1PKS	201093	637	1	5482
Li3c-G7.c00451_NODE_45..1	class-Polyketide:T1PKS	201093	647	1	8290
Li3c-G7.c00359_NODE_35..1	class-Polyketide:T1PKS	201093	648	1	10291
Li3c-G7.c00668_NODE_66..1	class-Polyketide:T1PKS	201093	651	1	5005
Li3c-G7.c00662_NODE_66..1	class-Polyketide:T1PKS	201093	654	1	5058
Li3c-G9.c00003_NODE_3_..1	class-Polyketide:T1PKS	201093	657	1	5606	BGC0001662.0	0.28125
Li3c-G7.c00452_NODE_45..1	class-Polyketide:T1PKS	201093	658	1	8284	BGC0001348.0	0.388889
Li3c-G7.c00596_NODE_59..1	class-Polyketide:T1PKS	201093	660	1	5986
Li2c-A3.c00115_NODE_11..1	class-Polyketide:T1PKS	201093	683	1	10024
Li4c-F2.c00029_NODE_29..1	class-Polyketide:T1PKS	201093	688	1	7273
Li3c-C3.c00529_NODE_52..1	class-Polyketide:T1PKS	201093	693	1	5053	BGC0000040.0	0.214286
Li4c-G7.c00056_NODE_56..1	class-Polyketide:T1PKS	201093	694	1	5916
Li1c-C2.c00119_NODE_11..1	class-Polyketide:T1PKS	201093	695	1	6784
Li4c-G1.c00138_NODE_13..1	class-Polyketide:T1PKS	201093	699	1	5932
Li2c-B6.c00069_NODE_69..1	class-Polyketide:T1PKS	201093	700	1	5565
Li4c-A3.c00309_NODE_30..1	class-Polyketide:T1PKS	201093	700	1	8212
Li4c-C11.c00199_NODE_19..1	class-Polyketide:T1PKS	201093	700	1	8453
Li4c-G10.c00033_NODE_33..1	class-Polyketide:T1PKS	201093	706	1	6767
Li2c-E3.c00038_NODE_38..1	class-Polyketide:T1PKS	201093	707	1	5455	BGC0000051.0	0.7
JGO2c-H10.c00185_NODE_18..1	class-Polyketide:T1PKS	201093	709	1	5136
Li1c-D8.c00163_NODE_16..1	class-Polyketide:T1PKS	201093	714	1	5290
Li2c-G11.c00393_NODE_39..1	class-Polyketide:T1PKS	201093	722	1	5199
Li4c-G1.c00136_NODE_13..1	class-Polyketide:T1PKS	201093	722	1	6295
Li4c-C11.c00219_NODE_21..1	class-Polyketide:T1PKS	201093	725	1	5139
Li2c-G6.c00048_NODE_48..1	class-Polyketide:T1PKS	201093	727	1	6698
Li1c-B1.c00057_NODE_57..1	class-Polyketide:T1PKS	201093	734	1	5102
Li4c-G3.c00053_NODE_53..1	class-Polyketide:T1PKS	201093	735	1	12882	BGC0001662.0	0.28125
JGO2c-H7.c00071_NODE_71..1	class-Polyketide:T1PKS	201093	736	1	7286
Li2c-F7.c00051_NODE_51..1	class-Polyketide:T1PKS	201093	742	1	8359	BGC0001662.0	0.28125
Li4c-G1.c00116_NODE_11..1	class-Polyketide:T1PKS	201093	742	1	10547
Li2c-D7.c00123_NODE_12..1	class-Polyketide:T1PKS	201093	744	1	5126
Li2c-D6.c00027_NODE_27..1	class-Polyketide:T1PKS	201093	744	1	5208	BGC0000051.0	0.7
Li2c-D7.c00100_NODE_10..1	class-Polyketide:T1PKS	201093	746	1	8578
Li1c-F2.c00113_NODE_11..1	class-Polyketide:T1PKS	201093	746	1	9687
Li2c-F11.c00072_NODE_72..1	class-Polyketide:T1PKS	201093	747	1	5206	BGC0001662.0	0.28125
Li1c-B5.c00050_NODE_50..1	class-Polyketide:T1PKS	201093	748	1	5401
Li1c-C8.c00036_NODE_36..1	class-Polyketide:T1PKS	201093	749	1	10212
Li4c-G3.c00058_NODE_58..1	class-Polyketide:T1PKS	201093	751	1	5876
Li4c-F11.c00042_NODE_42..1	class-Polyketide:T1PKS	201093	753	1	5694
Li4c-B1.c00342_NODE_34..1	class-Polyketide:T1PKS	201093	757	1	5266
Li4c-F2.c00030_NODE_30..1	class-Polyketide:T1PKS	201093	757	1	5532
Li2c-B6.c00048_NODE_48..1	class-Polyketide:T1PKS	201093	757	1	8979
Li4c-F7.c00035_NODE_35..1	class-Polyketide:T1PKS	201093	758	1	7241
Li1c-C8.c00032_NODE_32..1	class-Polyketide:T1PKS	201093	759	1	17566
Li2c-H9.c00177_NODE_17..1	class-Polyketide:T1PKS	201093	760	1	5085	BGC0000052.0	0.285714
Li4c-G9.c00035_NODE_35..1	class-Polyketide:T1PKS	201093	762	1	7468
Li2c-G6.c00047_NODE_47..1	class-Polyketide:T1PKS	201093	763	1	7350
Li2c-G11.c00423_NODE_42..1	class-Polyketide:T1PKS	201093	764	1	5051
JGO2c-F8.c00156_NODE_15..1	class-Polyketide:T1PKS	201093	765	1	5232
Li4c-D11.c00465_NODE_46..1	class-Polyketide:T1PKS	201093	765	1	6436	BGC0000151.0	0.32
Li4c-G10.c00036_NODE_36..1	class-Polyketide:T1PKS	201093	766	1	5048
Li1c-C11.c00519_NODE_51..1	class-Polyketide:T1PKS	201093	766	1	5138
Li4c-F8.c00042_NODE_42..1	class-Polyketide:T1PKS	201093	771	1	10572
Li4c-H9.c00046_NODE_46..1	class-Polyketide:T1PKS	201093	771	1	10623
Li1c-C11.c00443_NODE_44..1	class-Polyketide:T1PKS	201093	772	1	6111
Li1c-F1.c00069_NODE_69..1	class-Polyketide:T1PKS	201093	774	1	6471
JGO2c-E2.c00120_NODE_12..1	class-Polyketide:T1PKS	201093	775	1	13122
Li2c-H6.c00044_NODE_44..1	class-Polyketide:T1PKS	201093	779	1	5115
Li4c-B5.c00230_NODE_23..1	class-Polyketide:T1PKS	201093	779	1	12858
JGO2c-H10.c00146_NODE_14..1	class-Polyketide:T1PKS	201093	781	1	5523
Li1c-B5.c00051_NODE_51..1	class-Polyketide:T1PKS	201093	782	1	5373
Li3c-G7.c00622_NODE_62..1	class-Polyketide:T1PKS	201093	783	1	5501
Li4c-D11.c00400_NODE_40..1	class-Polyketide:T1PKS	201093	783	1	7567
Li1c-F1.c00065_NODE_65..1	class-Polyketide:T1PKS	201093	783	1	10526	BGC0001477.0	0.32
JGO2c-C4.c00029_NODE_29..1	class-Polyketide:T1PKS	201093	783	1	20242	BGC0001349.0	0.291667
Li2c-G11.c00187_NODE_18..1	class-Polyketide:T1PKS	201093	784	1	7753	BGC0001662.0	0.28125
Li3c-G7.c00466_NODE_46..1	class-Polyketide:T1PKS	201093	785	1	8025
Li4c-G10.c00030_NODE_30..1	class-Polyketide:T1PKS	201093	785	1	10395
Li3c-A4.c00099_NODE_99..1	class-Polyketide:T1PKS	201093	786	1	5056
Li3c-G9.c00001_NODE_1_..1	class-Polyketide:T1PKS	201093	786	1	8921
JGO2c-D7.c00026_NODE_26..1	class-Polyketide:T1PKS	201093	787	1	20649	BGC0001349.0	0.291667
Li3c-A7.c00514_NODE_51..1	class-Polyketide:T1PKS	201093	789	1	5295
JGO2c-F8.c00145_NODE_14..1	class-Polyketide:T1PKS	201093	790	1	6880	BGC0001169.0	0.5
Li4c-H2.c00112_NODE_11..1	class-Polyketide:T1PKS	201093	790	1	8521	BGC0001662.0	0.28125
Li3c-G7.c00186_NODE_18..1	class-Polyketide:T1PKS	201093	790	1	15987	BGC0001662.0	0.28125
Li1c-F12.c00039_NODE_39..1	class-Polyketide:T1PKS	201093	793	1	15049	BGC0001349.0	0.291667
Li4c-A3.c00425_NODE_42..1	class-Polyketide:T1PKS	201093	796	1	5157
Li4c-F7.c00032_NODE_32..1	class-Polyketide:T1PKS	201093	796	1	15334	BGC0001770.0	0.24
Li3c-G7.c00457_NODE_45..1	class-Polyketide:T1PKS	201093	798	1	8136
Li4c-F8.c00043_NODE_43..1	class-Polyketide:T1PKS	201093	798	1	9403
Li2c-G6.c00044_NODE_44..1	class-Polyketide:T1PKS	201093	798	1	12785	BGC0000142.0	0.2
Li4c-E11.c00337_NODE_33..1	class-Polyketide:T1PKS	201093	800	1	8182	BGC0001523.0	0.347826
JGO2c-F9.c00050_NODE_50..1	class-Polyketide:T1PKS	201093	802	1	5078
Li1c-G3.c00029_NODE_29..1	class-Polyketide:T1PKS	201093	804	1	15476	BGC0001770.0	0.24
Li2c-D3.c00059_NODE_59..1	class-Polyketide:T1PKS	201093	805	1	5911	BGC0000105.0	0.212121
JGO2c-B12.c00040_NODE_40..1	class-Polyketide:T1PKS	201093	805	1	20564	BGC0000097.0	0.291667
Li3c-G7.c00323_NODE_32..1	class-Polyketide:T1PKS	201093	806	1	10984	BGC0001770.0	0.24
Li4c-G1.c00135_NODE_13..1	class-Polyketide:T1PKS	201093	809	1	6333
Li4c-H7.c00180_NODE_18..1	class-Polyketide:T1PKS	201093	809	1	9691
Li2c-F3.c00051_NODE_51..1	class-Polyketide:T1PKS	201093	813	1	5239
Li3c-G7.c00477_NODE_47..1	class-Polyketide:T1PKS	201093	813	1	7884	BGC0001828.0	0.538462
Li1c-A11.c00042_NODE_42..1	class-Polyketide:T1PKS	201093	813	1	9451
Li4c-C11.c00211_NODE_21..1	class-Polyketide:T1PKS	201093	814	1	6041	BGC0000052.0	0.321429
Li3c-G7.c00143_NODE_14..1	class-Polyketide:T1PKS	201093	815	1	18119
Li3c-G7.c00494_NODE_49..1	class-Polyketide:T1PKS	201093	817	1	7634
Li4c-G1.c00033_NODE_33..1	class-Polyketide:T1PKS	201093	817	1	24242	BGC0001700.0	0.451613
Li3c-F8.c00030_NODE_30..1	class-Polyketide:T1PKS	201093	818	1	8066
Li2c-F11.c00071_NODE_71..1	class-Polyketide:T1PKS	201093	821	1	5218
Li3c-G7.c00397_NODE_39..1	class-Polyketide:T1PKS	201093	821	1	9326
Li4c-F1.c00057_NODE_57..1	class-Polyketide:T1PKS	201093	822	1	7093
Li3c-G7.c00516_NODE_51..1	class-Polyketide:T1PKS	201093	822	1	7127
Li4c-G7.c00053_NODE_53..1	class-Polyketide:T1PKS	201093	822	1	7978	BGC0001662.0	0.28125
Li2c-E7.c00068_NODE_68..1	class-Polyketide:T1PKS	201093	822	1	10037	BGC0001523.0	0.347826
Li2c-A3.c00298_NODE_29..1	class-Polyketide:T1PKS	201093	829	1	7019
Li1c-D8.c00140_NODE_14..1	class-Polyketide:T1PKS	201093	831	1	9298	BGC0000052.0	0.321429
Li1c-H9.c00021_NODE_21..1	class-Polyketide:T1PKS	201093	831	1	11001	BGC0001709.0	0.315789
Li3c-H4.c00356_NODE_35..1	class-Polyketide:T1PKS	201093	832	1	6961
Li3c-A4.c00072_NODE_72..1	class-Polyketide:T1PKS	201093	832	1	9728	BGC0001662.0	0.28125
Li2c-F8.c00067_NODE_67..1	class-Polyketide:T1PKS	201093	834	1	10732
Li4c-H9.c00047_NODE_47..1	class-Polyketide:T1PKS	201093	835	1	9169
Li3c-G7.c00126_NODE_12..1	class-Polyketide:T1PKS	201093	836	1	18778	BGC0001690.0	0.272727
Li4c-G1.c00142_NODE_14..1	class-Polyketide:T1PKS	201093	837	1	5375	BGC0001348.0	0.388889
Li4c-A3.c00366_NODE_36..1	class-Polyketide:T1PKS	201093	837	1	6746	BGC0000052.0	0.25
Li2c-B7.c00076_NODE_76..1	class-Polyketide:T1PKS	201093	837	1	7366
Li4c-F12.c00097_NODE_97..1	class-Polyketide:T1PKS	201093	838	1	8194
Li3c-B5.c00031_NODE_31..1	class-Polyketide:T1PKS	201093	839	1	5749	BGC0001700.0	0.225806
Li4c-G7.c00054_NODE_54..1	class-Polyketide:T1PKS	201093	840	1	6184
Li2c-D2.c00037_NODE_37..1	class-Polyketide:T1PKS	201093	845	1	6214
Li4c-C11.c00206_NODE_20..1	class-Polyketide:T1PKS	201093	846	1	7824	BGC0000052.0	0.285714
Li2c-D3.c00070_NODE_70..1	class-Polyketide:T1PKS	201093	849	1	5576
Li4c-G5.c00057_NODE_57..1	class-Polyketide:T1PKS	201093	852	1	10413
Li1c-B4.c00055_NODE_55..1	class-Polyketide:T1PKS	201093	854	1	8457
Li2c-G11.c00166_NODE_16..1	class-Polyketide:T1PKS	201093	855	1	8216	BGC0000151.0	0.36
Li2c-D8.c00429_NODE_42..1	class-Polyketide:T1PKS	201093	858	1	7045
Li1c-C11.c00215_NODE_21..1	class-Polyketide:T1PKS	201093	858	1	9856	BGC0001828.0	0.538462
Li1c-A9.c00049_NODE_49..1	class-Polyketide:T1PKS	201093	859	1	5400	BGC0001770.0	0.24
JGO2c-H5.c00244_NODE_24..1	class-Polyketide:T1PKS	201093	859	1	9302
JGO2c-H2.c00065_NODE_65..1	class-Polyketide:T1PKS	201093	860	1	6102	BGC0001662.0	0.28125
Li1c-F2.c00117_NODE_11..1	class-Polyketide:T1PKS	201093	860	1	6742
Li2c-E7.c00093_NODE_93..1	class-Polyketide:T1PKS	201093	863	1	5223
Li1c-C11.c00426_NODE_42..1	class-Polyketide:T1PKS	201093	863	1	6281	BGC0000996.0	0.285714
Li3c-B5.c00034_NODE_34..1	class-Polyketide:T1PKS	201093	864	1	5646
JGO2c-H10.c00114_NODE_11..1	class-Polyketide:T1PKS	201093	866	1	5969
Li1c-F1.c00059_NODE_59..1	class-Polyketide:T1PKS	201093	866	1	16199
Li2c-H9.c00176_NODE_17..1	class-Polyketide:T1PKS	201093	868	1	5229
Li4c-G9.c00034_NODE_34..1	class-Polyketide:T1PKS	201093	868	1	11274	BGC0001662.0	0.28125
Li3c-G7.c00623_NODE_62..1	class-Polyketide:T1PKS	201093	870	1	5497
Li4c-E11.c00261_NODE_26..1	class-Polyketide:T1PKS	201093	870	1	9908
JGO2c-H5.c00265_NODE_26..1	class-Polyketide:T1PKS	201093	872	1	7883	BGC0001662.0	0.28125
JGO2c-H7.c00067_NODE_67..1	class-Polyketide:T1PKS	201093	872	1	9215	BGC0001662.0	0.28125
Li2c-E4.c00022_NODE_22..1	class-Polyketide:T1PKS	201093	873	1	5188	BGC0001670.0	0.4
Li2c-D7.c00120_NODE_12..1	class-Polyketide:T1PKS	201093	875	1	5458
Li4c-E11.c00346_NODE_34..1	class-Polyketide:T1PKS	201093	875	1	8021
Li2c-G12.c00032_NODE_32..1	class-Polyketide:T1PKS	201093	875	1	9125
Li1c-H9.c00184_NODE_18..1	class-Polyketide:T1PKS	201093	878	1	6413
Li3c-H4.c00196_NODE_19..1	class-Polyketide:T1PKS	201093	878	1	11210
Li2c-B6.c00037_NODE_37..1	class-Polyketide:T1PKS	201093	879	1	19177	BGC0000097.0	0.291667
JGO2c-B9.c00052_NODE_52..1	class-Polyketide:T1PKS	201093	880	1	8036
Li2c-D8.c00001_NODE_1_..1	class-Polyketide:T1PKS	201093	881	0	45334
Li4c-D11.c00485_NODE_48..1	class-Polyketide:T1PKS	201093	888	1	6217
Li4c-G1.c00128_NODE_12..1	class-Polyketide:T1PKS	201093	892	1	7175
Li3c-H4.c00211_NODE_21..1	class-Polyketide:T1PKS	201093	893	1	10612	BGC0000034.0	0.380952
Li1c-D3.c00302_NODE_30..1	class-Polyketide:T1PKS	201093	895	1	7245
Li3c-H4.c00283_NODE_28..1	class-Polyketide:T1PKS	201093	896	1	8212
Li3c-G7.c00543_NODE_54..1	class-Polyketide:T1PKS	201093	898	1	6796
JGO2c-D6.c00082_NODE_82..1	class-Polyketide:T1PKS	201093	898	1	8496
Li4c-H2.c00114_NODE_11..1	class-Polyketide:T1PKS	201093	899	1	7607	BGC0000086.0	0.208333
Li3c-G7.c00458_NODE_45..1	class-Polyketide:T1PKS	201093	899	1	8131	BGC0000042.0	0.2
Li1c-F12.c00064_NODE_64..1	class-Polyketide:T1PKS	201093	901	1	5155	BGC0001662.0	0.28125
Li3c-B5.c00016_NODE_16..1	class-Polyketide:T1PKS	201093	901	1	7558	BGC0001477.0	0.32
Li1c-F12.c00061_NODE_61..1	class-Polyketide:T1PKS	201093	902	1	5243
Li3c-H4.c00437_NODE_43..1	class-Polyketide:T1PKS	201093	906	1	5622
Li1c-H10.c00653_NODE_65..1	class-Polyketide:T1PKS	201093	910	1	5887
Li4c-H2.c00118_NODE_11..1	class-Polyketide:T1PKS	201093	910	1	6896
Li3c-G7.c00547_NODE_54..1	class-Polyketide:T1PKS	201093	913	1	6738
Li1c-F3.c00233_NODE_23..1	class-Polyketide:T1PKS	201093	914	1	12605
JGO2c-D3.c00036_NODE_36..1	class-Polyketide:T1PKS	201093	920	1	8147
Li2c-A10.c00294_NODE_29..1	class-Polyketide:T1PKS	201093	920	1	8156
Li1c-B4.c00056_NODE_56..1	class-Polyketide:T1PKS	201093	920	1	8298
Li1c-H9.c00245_NODE_24..1	class-Polyketide:T1PKS	201093	922	1	5779
Li4c-E11.c00395_NODE_39..1	class-Polyketide:T1PKS	201093	922	1	7326	BGC0001348.0	0.388889
Li4c-C11.c00217_NODE_21..1	class-Polyketide:T1PKS	201093	923	1	5260
Li1c-H9.c00240_NODE_24..1	class-Polyketide:T1PKS	201093	924	1	5856
Li4c-E11.c00381_NODE_38..1	class-Polyketide:T1PKS	201093	929	1	7519
Li1c-F12.c00041_NODE_41..1	class-Polyketide:T1PKS	201093	929	1	11362
JGO2c-A9.c00039_NODE_39..1	class-Polyketide:T1PKS	201093	931	1	14433
Li1c-F10.c00387_NODE_38..1	class-Polyketide:T1PKS	201093	937	1	7330
JGO2c-F9.c00047_NODE_47..1	class-Polyketide:T1PKS	201093	938	1	7481	BGC0001648.0	0.363636
Li3c-G7.c00342_NODE_34..1	class-Polyketide:T1PKS	201093	941	1	10623	BGC0000073.0	0.777778
Li3c-G7.c00399_NODE_39..1	class-Polyketide:T1PKS	201093	942	1	9275	BGC0000052.0	0.321429
Li4c-H7.c00068_NODE_68..1	class-Polyketide:T1PKS	201093	942	1	24979	BGC0000117.0	0.388889
Li3c-B5.c00006_NODE_6_..1	class-Polyketide:T1PKS	201093	946	1	11205
Li1c-F10.c00089_NODE_89..1	class-Polyketide:T1PKS	201093	952	1	20213	BGC0000148.0	0.217391
Li3c-H4.c00233_NODE_23..1	class-Polyketide:T1PKS	201093	956	1	9840	BGC0000996.0	0.285714
Li4c-C11.c00134_NODE_13..1	class-Polyketide:T1PKS	201093	956	1	21707	BGC0000124.0	0.416667
Li2c-A3.c00177_NODE_17..1	class-Polyketide:T1PKS	201093	958	1	8677
JGO2c-H5.c00220_NODE_22..1	class-Polyketide:T1PKS	201093	960	1	11652	BGC0001298.0	0.222222
Li2c-G11.c00402_NODE_40..1	class-Polyketide:T1PKS	201093	963	1	5167
Li4c-B5.c00447_NODE_44..1	class-Polyketide:T1PKS	201093	969	1	6342
Li1c-A12.c00037_NODE_37..1	class-Polyketide:T1PKS	201093	971	1	14374	BGC0001700.0	0.258065
Li3c-B5.c00004_NODE_4_..1	class-Polyketide:T1PKS	201093	974	1	11261
Li2c-D8.c00553_NODE_55..1	class-Polyketide:T1PKS	201093	975	1	5700
Li4c-H2.c00035_NODE_35..2	class-Polyketide:T1PKS	201093	982	1	35455
Li1c-B4.c00059_NODE_59..1	class-Polyketide:T1PKS	201093	983	1	5353
Li4c-H4.c00061_NODE_61..1	class-Polyketide:T1PKS	201093	986	1	10692	BGC0001349.0	0.25
Li4c-H4.c00063_NODE_63..1	class-Polyketide:T1PKS	201093	994	1	8716	BGC0001477.0	0.32
Li4c-H7.c00187_NODE_18..1	class-Polyketide:T1PKS	201093	998	1	8619
JGO2c-H5.c00249_NODE_24..1	class-Polyketide:T1PKS	201093	998	1	8847	BGC0001298.0	0.222222
Li2c-A10.c00198_NODE_19..1	class-Polyketide:T1PKS	201093	1001	1	16040	BGC0000029.0	0.214286
JGO2c-E9.c00033_NODE_33..1	class-Polyketide:T1PKS	201093	1009	1	5458	BGC0001662.0	0.28125
JGO2c-H7.c00068_NODE_68..1	class-Polyketide:T1PKS	201093	1011	1	9012
Li4c-F2.c00003_NODE_3_..1	class-Polyketide:T1PKS	201093	1014	1	21991	BGC0000059.0	0.384615
Li1c-B5.c00044_NODE_44..1	class-Polyketide:T1PKS	201093	1016	1	14159	BGC0001349.0	0.25
Li2c-H6.c00039_NODE_39..1	class-Polyketide:T1PKS	201093	1019	1	7323	BGC0000125.0	0.235294
Li1c-C4.c00041_NODE_41..1	class-Polyketide:T1PKS	201093	1027	1	6908
Li4c-H9.c00001_NODE_1_..1	class-Polyketide:T1PKS	201093	1029	0	28587	BGC0001877.0	0.236111
Li4c-F8.c00006_NODE_6_..1	class-Polyketide:T1PKS	201093	1029	1	29400	BGC0001877.0	0.236111
Li3c-F8.c00013_NODE_13..1	class-Polyketide:T1PKS	201093	1029	1	29475	BGC0000038.0	0.208333
Li1c-A11.c00010_NODE_10..1	class-Polyketide:T1PKS	201093	1029	1	29484	BGC0001877.0	0.236111
Li1c-H9.c00309_NODE_30..1	class-Polyketide:T1PKS	201093	1047	1	5177
Li4c-C11.c00214_NODE_21..1	class-Polyketide:T1PKS	201093	1047	1	5982
Li3c-G7.c00660_NODE_66..1	class-Polyketide:T1PKS	201093	1050	1	5067
Li2c-D7.c00099_NODE_99..1	class-Polyketide:T1PKS	201093	1051	1	9077	BGC0001298.0	0.222222
Li2c-G8.c00038_NODE_38..1	class-Polyketide:T1PKS	201093	1058	1	15214
Li2c-E11.c00027_NODE_27..1	class-Polyketide:T1PKS	201093	1062	1	15214
Li2c-G11.c00425_NODE_42..1	class-Polyketide:T1PKS	201093	1063	1	5031
Li3c-A7.c00257_NODE_25..1	class-Polyketide:T1PKS	201093	1064	1	11308	BGC0001662.0	0.28125
Li1c-D1.c00060_NODE_60..1	class-Polyketide:T1PKS	201093	1078	1	7612
Li2c-D9.c00068_NODE_68..1	class-Polyketide:T1PKS	201093	1079	1	9358	BGC0001662.0	0.28125
Li3c-G9.c00004_NODE_4_..1	class-Polyketide:T1PKS	201093	1094	1	5486
Li2c-F8.c00023_NODE_23..1	class-Polyketide:T1PKS	201093	1102	1	30652	BGC0001877.0	0.222222
Li2c-D10.c00040_NODE_40..1	class-Polyketide:T1PKS	201093	1104	1	25315
Li1c-D1.c00057_NODE_57..1	class-Polyketide:T1PKS	201093	1112	1	12479
Li2c-D3.c00008_NODE_8_..1	class-Polyketide:T1PKS	201093	1116	1	26122	BGC0000038.0	0.25
Li4c-H4.c00013_NODE_13..1	class-Polyketide:T1PKS	201093	1116	0	43204
Li2c-A3.c00204_NODE_20..1	class-Polyketide:T1PKS	201093	1126	1	8152	BGC0000148.0	0.217391
Li3c-H4.c00348_NODE_34..1	class-Polyketide:T1PKS	201093	1127	1	7051
Li4c-H7.c00207_NODE_20..1	class-Polyketide:T1PKS	201093	1129	1	5013
Li3c-G7.c00488_NODE_48..1	class-Polyketide:T1PKS	201093	1129	1	7764
Li1c-E10.c00139_NODE_13..1	class-Polyketide:T1PKS	201093	1140	1	15681
Li1c-B5.c00045_NODE_45..1	class-Polyketide:T1PKS	201093	1150	1	10276	BGC0001298.0	0.222222
Li1c-F1.c00066_NODE_66..1	class-Polyketide:T1PKS	201093	1153	1	10257	BGC0001298.0	0.222222
JGO2c-H10.c00019_NODE_19..1	class-Polyketide:T1PKS	201093	1168	1	11157
Li4c-E11.c00339_NODE_33..1	class-Polyketide:T1PKS	201093	1176	1	8142	BGC0000124.0	0.5
Li3c-A3.c00045_NODE_45..1	class-Polyketide:T1PKS	201093	1184	1	10316	BGC0000097.0	0.416667
JGO2c-F9.c00020_NODE_20..1	class-Polyketide:T1PKS	201093	1188	0	27423	BGC0001287.0	0.206897
JGO2c-F8.c00101_NODE_10..1	class-Polyketide:T1PKS	201093	1197	1	20984
Li2c-A4.c00073_NODE_73..1	class-Polyketide:T1PKS	201093	1199	1	13682
Li2c-C7.c00069_NODE_69..1	class-Polyketide:transAT-PKS	201093	1216	1	9110	BGC0000175.0	0.277778
Li3c-B5.c00002_NODE_2_..1	class-Polyketide:T1PKS	201093	1218	1	14157
Li4c-G5.c00011_NODE_11..1	class-Polyketide:T1PKS	201093	1221	1	28843	BGC0001877.0	0.236111
Li4c-G5.c00008_NODE_8_..1	class-Polyketide:T1PKS	201093	1240	1	28802
Li2c-E7.c00076_NODE_76..1	class-Polyketide:T1PKS	201093	1304	1	8189
Li2c-B6.c00005_NODE_5_..4	class-NRP:NRPS-like	201093	1306	1	24909	BGC0000106.0	0.21875
Li2c-E7.c00055_NODE_55..1	class-Polyketide:T1PKS	201093	1385	1	19189
Li2c-H7.c00017_NODE_17..2	class-Terpene:terpene	201093	1513	1	39162	BGC0000023.0	0.285714
Li2c-F7.c00012_NODE_12..1	class-Polyketide:T1PKS	201093	1552	1	35771	BGC0001332.0	0.333333
Li4c-G3.c00037_NODE_37..1	class-Polyketide:T1PKS	201093	1618	1	28373	BGC0001004.0	0.333333
Li4c-G7.c00019_NODE_19..2	class-Polyketide:T1PKS	201093	1854	1	28600
Li1c-F11.c00005_NODE_5_..1	class-Polyketide:T1PKS	201109	546	0	94728	BGC0001770.0	0.88
JGO2c-B11.c00008_NODE_8_..1	class-Polyketide:T1PKS	201109	552	0	94741	BGC0001770.0	0.88
JGO2c-B3.c00007_NODE_7_..1	class-Polyketide:T1PKS	201109	567	0	94731	BGC0001770.0	0.88
JGO2c-E6.c00004_NODE_4_..2	class-Polyketide:T1PKS	201109	572	0	94735	BGC0001770.0	0.88
Li4c-A8.c00031_NODE_31..1	class-Polyketide:T1PKS	201109	829	1	91771	BGC0001770.0	0.92
Li4c-G7.c00021_NODE_21..2	class-Polyketide:T1PKS	201109	1121	0	110693	BGC0001770.0	0.88
Li4c-C11.c00082_NODE_82..1	class-Polyketide:T1PKS	201109	1124	1	39298	BGC0001770.0	0.84
Li2c-F3.c00016_NODE_16..1	class-Polyketide:T1PKS	201109	1206	0	110726	BGC0001770.0	0.92
Li4c-F11.c00006_NODE_6_..2	class-Polyketide:T1PKS	201109	1257	0	111064	BGC0001770.0	0.92
Li3c-A4.c00028_NODE_28..1	class-Polyketide:T1PKS	201109	1311	1	27502	BGC0001770.0	0.48
Li2c-D4.c00008_NODE_8_..2	class-Polyketide:T1PKS	201109	1392	0	110426	BGC0001770.0	0.92
Li1c-A9.c00006_NODE_6_..1	class-Polyketide:T1PKS	201109	1709	1	61568	BGC0001658.0	0.653846
Li1c-A12.c00006_NODE_6_..5	class-Polyketide:T1PKS	201109	1726	1	66355	BGC0001658.0	0.576923
Li3c-D3.c00031_NODE_31..1	class-Polyketide:T1PKS	201111	900	1	66497	BGC0000028.0	0.833333
Li4c-G1.c00076_NODE_76..1	class-Polyketide:T1PKS	201111	1502	1	27403	BGC0000074.0	0.233333
Li3d-B6.c00013_NODE_13..1	class-RiPP:lanthipeptide	201111	2475	0	193805	BGC0000354.0	0.242424
Li1c-H3.c00004_NODE_4_..1	class-Polyketide:T1PKS	201117	923	0	55517	BGC0001598.0	0.487805
JGO2c-E2.c00011_NODE_11..1	class-Polyketide:T1PKS	201117	1009	0	56822	BGC0001598.0	0.487805
Li2c-D9.c00001_NODE_1_..4	class-Polyketide:PKS-like	201118	353	0	41050	BGC0001731.0	0.660377
Li1c-D1.c00001_NODE_1_..1	class-Polyketide:PKS-like	201118	366	0	41050	BGC0001731.0	0.660377
Li1c-C2.c00064_NODE_64..1	class-Polyketide:PKS-like	201118	647	1	36614	BGC0001731.0	0.603774
Li1c-C7.c00013_NODE_13..1	class-Polyketide:T1PKS	201136	1356	0	73580	BGC0001492.0	0.90625
JGO2c-H8.c00021_NODE_21..1	class-Polyketide:T1PKS	201138	468	1	86210	BGC0001397.0	1
JGO2c-B6.c00018_NODE_18..1	class-Polyketide:T1PKS	201138	468	1	86210	BGC0001397.0	1
Li1c-A5.c00001_NODE_1_..3	class-Polyketide:T1PKS	201138	2291	0	73873	BGC0000150.0	0.446809
Li2c-H9.c00034_NODE_34..1	class-Terpene:terpene	201146	1477	1	45007	BGC0001148.0	0.47619
Li1c-H10.c00106_NODE_10..1	class-Polyketide:T2PKS	201156	1106	1	19597	BGC0000262.0	0.291667
Li1c-B11.c00021_NODE_21..1	class-Polyketide:T2PKS	201156	1125	1	39912	BGC0000262.0	0.25
Li2c-C9.c00060_NODE_60..1	class-Polyketide:T2PKS	201156	1250	1	30766	BGC0000262.0	0.25
Li2c-C8.c00101_NODE_10..1	class-Polyketide:T2PKS	201156	1298	1	25906	BGC0000253.0	0.333333
JGO2c-E2.c00072_NODE_72..1	class-Polyketide:T2PKS	201156	1336	1	39526	BGC0000262.0	0.25
Li4c-G8.c00013_NODE_13..1	class-Polyketide:T2PKS	201156	1579	1	38692	BGC0000279.0	0.55102
Li4c-F4.c00006_NODE_6_..1	class-Polyketide:T2PKS	201156	1617	1	48130	BGC0000262.0	0.25
Li1c-D6.c00003_NODE_3_..4	class-Polyketide:T2PKS	201156	1816	0	72483	BGC0000262.0	0.291667
Li2c-B12.c00014_NODE_14..3	class-Polyketide:T2PKS	201156	1882	0	72489	BGC0000262.0	0.25
Li2c-A11.c00004_NODE_4_..1	class-Polyketide:T2PKS	201156	1920	0	72507	BGC0002016.0	0.481481
JGO2c-F11.c00004_NODE_4_..1	class-Polyketide:T2PKS	201156	2115	0	72486	BGC0000261.0	0.5
Li2c-E11.c00002_NODE_2_..2	class-Polyketide:T2PKS	201164	2317	0	72465	BGC0000239.0	0.46875
Li2c-G8.c00017_NODE_17..1	class-Polyketide:T2PKS	201164	2344	0	72465	BGC0000239.0	0.46875
Li4c-A8.c00022_NODE_22..1	class-Polyketide:T2PKS	201164	2364	0	72465	BGC0001384.0	0.361111
Li4c-H9.c00005_NODE_5_..2	class-Polyketide:T1PKS	201165	2107	0	60027
Li4c-F8.c00008_NODE_8_..2	class-Polyketide:T1PKS	201165	2107	0	60029
Li1c-H6.c00006_NODE_6_..1	class-Polyketide:T1PKS	201165	2151	0	59943
Li1c-A11.c00006_NODE_6_..2	class-Polyketide:T1PKS	201165	2156	0	60033
Li1c-F1.c00043_NODE_43..1	class-Polyketide:T2PKS	201165	2361	1	48707	BGC0000247.0	0.228571
Li1c-B5.c00028_NODE_28..1	class-Polyketide:T2PKS	201165	2411	1	71834	BGC0000247.0	0.228571
Li2c-F6.c00007_NODE_7_..2	class-Polyketide:T1PKS	201165	2503	0	90945	BGC0001570.0	0.666667
Li2c-F5.c00004_NODE_4_..2	class-Polyketide:T1PKS	201165	2505	0	90945	BGC0001570.0	0.666667
JGO2c-H5.c00005_NODE_5_..1	class-Polyketide:T2PKS	201165	2535	1	83671	BGC0000247.0	0.228571
Li1c-D12.c00015_NODE_15..1	class-Terpene:terpene	201165	2763	1	165431	BGC0000271.0	0.833333
Li1c-F9.c00012_NODE_12..3	class-Polyketide:T1PKS	201168	861	0	98576	BGC0000028.0	1
JGO2c-D11.c00003_NODE_3_..2	class-Polyketide:T1PKS	201168	951	0	96257	BGC0000028.0	1
JGO2c-D2.c00001_NODE_1_..6	class-Polyketide:T1PKS	201168	967	0	98381	BGC0000028.0	1
JGO2c-D7.c00001_NODE_1_..2	class-Polyketide:T1PKS	201168	1133	0	77516	BGC0000028.0	1
Li4c-H2.c00022_NODE_22..1	class-Polyketide:T3PKS	201173	2225	1	133663	BGC0001036.0	0.72973
Li1c-F10.c00254_NODE_25..1	class-NRP:generic	201178	1041	1	10892	BGC0000324.0	0.545455
Li4c-G5.c00016_NODE_16..1	class-Polyketide:T2PKS	201179	1454	1	63025	BGC0001625.0	0.818182
Li2c-F8.c00001_NODE_1_..7	class-Polyketide:T2PKS	201179	1491	1	54765	BGC0001625.0	0.818182
Li4c-F12.c00001_NODE_1_..2	class-Polyketide:T2PKS	201179	1573	1	56917	BGC0001625.0	0.818182
Li3d-B6.c00013_NODE_13..2	class-NRP:generic	201184	1447	0	46269	BGC0001652.0	0.944444
Li3c-A7.c00096_NODE_96..1	class-Polyketide:T2PKS	201185	1390	1	22458	BGC0000271.0	0.416667
JGO2c-D12.c00024_NODE_24..1	class-NRP:generic	201186	1689	1	45489
Li2c-D10.c00012_NODE_12..1	class-Polyketide:T1PKS	201194	2528	0	152481
Li2c-B6.c00071_NODE_71..1	class-Polyketide:T1PKS	201206	925	1	5430	BGC0000060.0	0.285714
Li4c-G1.c00102_NODE_10..1	class-Polyketide:T1PKS	201206	987	1	17704
Li4c-H2.c00037_NODE_37..1	class-Polyketide:T1PKS	201206	993	1	25370
Li3c-C3.c00130_NODE_13..1	class-Polyketide:T1PKS	201206	1017	1	9784
Li2c-D8.c00259_NODE_25..1	class-Polyketide:T1PKS	201206	1100	1	10420
Li4c-A8.c00043_NODE_43..1	class-Polyketide:T1PKS	201206	1147	1	29671
Li2c-G9.c00008_NODE_8_..1	class-NRP:NRPS-like	201206	1367	1	28367
Li4c-A3.c00134_NODE_13..1	class-NRP:NRPS-like	201206	1379	1	16818
Li1c-F1.c00018_NODE_18..1	class-Polyketide:T1PKS	201206	1442	1	29383
Li2c-H12.c00006_NODE_6_..1	class-NRP:NRPS-like	201206	1736	0	25828
Li1c-D4.c00004_NODE_4_..1	class-RiPP:bacteriocin	201212	2474	0	93209	BGC0000201.0	0.448276
Li1c-D4.c00003_NODE_3_..3	class-NRP:generic	201215	717	0	57348	BGC0001846.0	0.608696
Li3c-F8.c00002_NODE_2_..3	class-NRP:generic	201215	758	0	57327	BGC0001846.0	0.608696
JGO2c-C6.c00003_NODE_3_..3	class-NRP:generic	201215	775	0	57309	BGC0001846.0	0.608696
Li2c-C11.c00007_NODE_7_..3	class-NRP:generic	201215	784	0	57275	BGC0001846.0	0.608696
Li2c-F4.c00008_NODE_8_..4	class-NRP:generic	201215	784	0	58361	BGC0001846.0	0.565217
Li4c-G9.c00002_NODE_2_..3	class-Polyketide:T1PKS	201217	1214	0	48057	BGC0001283.0	0.833333
Li2c-G6.c00001_NODE_1_..3	class-Polyketide:T1PKS	201217	1232	0	48051	BGC0001283.0	0.833333
Li2c-B1.c00035_NODE_35..1	class-Saccharide:oligosaccharide	201220	2040	1	58477	BGC0001852.0	0.487805
Li4c-A8.c00024_NODE_24..1	class-Polyketide:T1PKS	201221	1418	1	39149
Li2c-A11.c00006_NODE_6_..1	class-Polyketide:T1PKS	201221	1510	0	101157	BGC0000097.0	0.541667
Li1c-D3.c00036_NODE_36..1	class-Terpene:terpene	201221	1526	1	49241
Li3c-G4.c00023_NODE_23..1	class-Polyketide:T1PKS	201221	1595	1	41224	BGC0000078.0	0.213333
Li3d-B6.c00010_NODE_10..3	class-Polyketide:T1PKS	201221	1619	1	62300
Li1c-H2.c00008_NODE_8_..1	class-Polyketide:T1PKS	201221	1680	1	76754	BGC0001522.0	0.328358
Li2c-G9.c00005_NODE_5_..1	class-Polyketide:T1PKS	201221	1686	1	60725	BGC0001522.0	0.328358
JGO2c-D12.c00021_NODE_21..1	class-NRP:generic	201239	1372	1	31404
Li4c-G3.c00029_NODE_29..1	class-Other:other	201239	1985	0	40534
Li4c-F7.c00001_NODE_1_..3	class-Other:other	201239	1985	0	40534
Li1c-G8.c00014_NODE_14..1	class-Polyketide:T2PKS	201243	1140	1	50199	BGC0000225.0	0.954545
JGO2c-C4.c00026_NODE_26..1	class-Polyketide:T1PKS	201250	1198	1	31442	BGC0000028.0	0.444444
Li1c-E3.c00009_NODE_9_..1	class-Polyketide:T1PKS	201250	1246	0	35450	BGC0000052.0	0.464286
JGO2c-D9.c00012_NODE_12..1	class-Polyketide:T1PKS	201250	1268	1	68678	BGC0000028.0	0.444444
JGO2c-B12.c00037_NODE_37..1	class-Polyketide:T1PKS	201250	1282	1	23418	BGC0000028.0	0.277778
JGO2c-A8.c00035_NODE_35..1	class-Polyketide:T1PKS	201250	1282	1	31036	BGC0000028.0	0.277778
JGO2c-G6.c00005_NODE_5_..3	class-Polyketide:T1PKS	201250	1368	1	35524	BGC0000028.0	0.444444
JGO2c-C2.c00031_NODE_31..1	class-Polyketide:T1PKS	201250	1769	1	47821	BGC0000368.0	0.882353
JGO2c-C3.c00030_NODE_30..1	class-Polyketide:T1PKS	201250	1771	1	47821	BGC0000368.0	0.882353
Li4c-A11.c00009_NODE_9_..4	class-Polyketide:T1PKS	201250	1879	1	79631	BGC0000368.0	0.941176
Li1c-H11.c00028_NODE_28..1	class-Polyketide:T1PKS	201250	1925	1	82672	BGC0000052.0	0.428571
Li1c-C1.c00013_NODE_13..3	class-Polyketide:T1PKS	201250	1928	1	62088	BGC0000368.0	0.941176
Li2c-C12.c00014_NODE_14..3	class-Polyketide:T1PKS	201250	1934	1	65316	BGC0000368.0	0.941176
Li1c-F5.c00009_NODE_9_..3	class-Polyketide:T1PKS	201250	1938	1	65205	BGC0000368.0	0.941176
JGO2c-D5.c00012_NODE_12..3	class-Polyketide:T1PKS	201250	1938	1	65260	BGC0000368.0	0.941176
JGO2c-H9.c00012_NODE_12..1	class-Polyketide:T1PKS	201250	1940	0	65725	BGC0000368.0	0.941176
JGO2c-G8.c00014_NODE_14..1	class-Polyketide:T1PKS	201250	1940	0	65725	BGC0000368.0	0.941176
Li3c-D3.c00008_NODE_8_..3	class-Polyketide:T1PKS	201250	1944	1	65590	BGC0000368.0	0.941176
JGO2c-C11.c00017_NODE_17..1	class-Polyketide:T1PKS	201250	1946	0	65083	BGC0000368.0	0.941176
JGO2c-B1.c00013_NODE_13..1	class-Polyketide:T1PKS	201250	1946	1	65119	BGC0000368.0	0.941176
JGO2c-F12.c00013_NODE_13..1	class-Polyketide:T1PKS	201250	1946	1	65119	BGC0000368.0	0.941176
Li1c-E2.c00013_NODE_13..3	class-Polyketide:T1PKS	201250	1946	1	65215	BGC0000368.0	0.941176
Li1c-D11.c00013_NODE_13..3	class-Polyketide:T1PKS	201250	1946	1	65215	BGC0000368.0	0.941176
Li1c-F6.c00003_NODE_3_..3	class-Polyketide:T1PKS	201250	1946	1	65549	BGC0000368.0	0.941176
JGO2c-E3.c00009_NODE_9_..3	class-Polyketide:T1PKS	201250	1947	1	65145	BGC0000368.0	0.941176
Li2c-E9.c00009_NODE_9_..3	class-Polyketide:T1PKS	201250	1951	1	65536	BGC0000368.0	0.941176
Li1c-D9.c00008_NODE_8_..1	class-Polyketide:T1PKS	201250	1953	0	65406	BGC0000368.0	0.941176
Li1c-G9.c00008_NODE_8_..1	class-Polyketide:T1PKS	201250	1953	0	65406	BGC0000368.0	0.941176
JGO2c-G4.c00022_NODE_22..1	class-Polyketide:T1PKS	201250	1959	1	65119	BGC0000368.0	0.941176
Li4c-G7.c00019_NODE_19..1	class-Polyketide:T1PKS	201254	1829	0	51515	BGC0000163.0	0.346154
Li2c-H8.c00019_NODE_19..1	class-Polyketide:T2PKS	201256	2346	1	91924	BGC0001073.0	0.491803
Li4c-F2.c00022_NODE_22..1	class-Polyketide:T1PKS	201260	1067	1	31640
Li4c-C11.c00132_NODE_13..1	class-Polyketide:T1PKS	201260	1235	1	22200	BGC0000163.0	0.25
Li4c-G10.c00027_NODE_27..1	class-Polyketide:T1PKS	201260	1237	1	22178	BGC0000163.0	0.25
Li4c-F11.c00038_NODE_38..1	class-Polyketide:T1PKS	201260	1239	1	22191	BGC0000163.0	0.25
Li3d-B6.c00005_NODE_5_..7	class-Polyketide:T1PKS	201260	1246	1	43092	BGC0000001.0	0.214286
Li2c-F3.c00043_NODE_43..1	class-Polyketide:T1PKS	201260	1270	1	20012	BGC0000163.0	0.25
Li1c-H2.c00015_NODE_15..1	class-Polyketide:T1PKS	201260	1272	1	75614
Li4c-H8.c00016_NODE_16..1	class-Polyketide:T1PKS	201260	1272	1	75614
Li2c-G9.c00014_NODE_14..2	class-Polyketide:T1PKS	201260	1276	1	75382
Li4c-G1.c00061_NODE_61..1	class-Polyketide:T1PKS	201260	1372	1	31874	BGC0001011.0	0.421053
Li4c-C11.c00030_NODE_30..1	class-RiPP:linaridin	201260	1420	1	46400	BGC0000115.0	0.409091
Li2c-B4.c00018_NODE_18..1	class-Polyketide:T1PKS	201260	1585	1	30246
Li1c-H5.c00040_NODE_40..1	class-Polyketide:T1PKS	201260	1745	1	34300	BGC0001296.0	0.416667
Li2c-F3.c00015_NODE_15..1	class-Polyketide:T1PKS	201260	1751	1	53680	BGC0000163.0	0.384615
Li2c-B7.c00040_NODE_40..1	class-Polyketide:T1PKS	201270	1913	1	73610	BGC0001620.0	0.857143
Li2c-E4.c00017_NODE_17..1	class-Polyketide:T1PKS	201270	1985	1	87555	BGC0001620.0	0.857143
Li2c-E5.c00019_NODE_19..1	class-Polyketide:T1PKS	201270	1987	1	84705	BGC0001620.0	0.857143
Li1c-F10.c00012_NODE_12..1	class-Polyketide:PKS-like	201279	931	1	25086	BGC0001444.0	1
Li2c-D8.c00210_NODE_21..1	class-Polyketide:PKS-like	201279	1248	1	11570	BGC0001213.0	0.333333
Li3c-D5.c00005_NODE_5_..2	class-Other:indole	201287	630	0	23255	BGC0000825.0	1
Li1c-C8.c00011_NODE_11..1	class-NRP:generic	201290	1386	1	35405	BGC0001370.0	0.295455
Li2c-B1.c00011_NODE_11..1	class-Polyketide:transAT-PKS	201295	2173	0	115564	BGC0001099.0	0.241379
JGO2c-F9.c00001_NODE_1_..1	class-Saccharide:amglyccycl	201303	1117	0	23595	BGC0000724.0	0.555556
Li1c-F3.c00383_NODE_38..1	class-RiPP:LAP	201306	500	1	8189	BGC0001797.0	0.333333
Li1c-B8.c00473_NODE_47..1	class-RiPP:LAP	201306	519	1	5362
Li1c-E10.c00331_NODE_33..1	class-RiPP:LAP	201306	519	1	6186
Li2c-F9.c00108_NODE_10..1	class-RiPP:LAP	201306	519	1	6264
Li1c-B7.c00106_NODE_10..1	class-RiPP:LAP	201306	519	1	6264
Li2c-E6.c00108_NODE_10..1	class-RiPP:LAP	201306	519	1	6265
Li1c-H1.c00110_NODE_11..1	class-RiPP:LAP	201306	519	1	6310
Li1c-F4.c00074_NODE_74..1	class-RiPP:LAP	201306	519	1	8362
Li4c-A11.c00050_NODE_50..1	class-RiPP:LAP	201306	589	1	12341
Li1c-H6.c00054_NODE_54..1	class-RiPP:thiopeptide	201306	594	1	14379
JGO2c-E5.c00025_NODE_25..1	class-RiPP:LAP	201306	608	0	24214
JGO2c-C9.c00032_NODE_32..1	class-RiPP:LAP	201306	689	1	15002
Li4c-G4.c00002_NODE_2_..1	class-RiPP:LAP	201306	709	0	23397
Li2c-B6.c00004_NODE_4_..4	class-RiPP:LAP	201306	776	0	24493
Li4c-F5.c00041_NODE_41..1	class-RiPP:LAP	201306	826	1	21027
Li2c-A3.c00053_NODE_53..1	class-RiPP:LAP	201306	832	1	12654
Li4c-H7.c00124_NODE_12..1	class-RiPP:LAP	201306	918	1	19794
JGO2c-G2.c00073_NODE_73..1	class-RiPP:thiopeptide	201306	1164	1	26966
Li4c-A3.c00045_NODE_45..1	class-Polyketide:T1PKS	201308	914	1	26472	BGC0000958.0	0.533333
Li2c-E1.c00004_NODE_4_..6	class-Polyketide:T1PKS	201308	1230	0	57928	BGC0001455.0	0.9375
JGO2c-D2.c00005_NODE_5_..2	class-NRP:NRPS-like	201313	897	0	40388	BGC0000953.0	0.75
JGO2c-D11.c00007_NODE_7_..2	class-NRP:NRPS-like	201313	897	0	40388	BGC0000953.0	0.75
JGO2c-D9.c00006_NODE_6_..3	class-NRP:NRPS-like	201313	901	0	42454	BGC0000953.0	0.75
JGO2c-C4.c00012_NODE_12..2	class-NRP:NRPS-like	201313	1333	0	42454	BGC0000953.0	0.75
Li2c-F8.c00042_NODE_42..1	class-Saccharide:oligosaccharide	201316	1438	1	35459	BGC0001877.0	0.277778
Li4c-G5.c00043_NODE_43..1	class-Saccharide:oligosaccharide	201316	1573	1	29643	BGC0001877.0	0.277778
JGO2c-A9.c00038_NODE_38..1	class-Polyketide:T1PKS	201316	1660	1	18999	BGC0002033.0	0.266667
Li1c-H11.c00037_NODE_37..1	class-Polyketide:T1PKS	201316	1686	1	16670	BGC0002033.0	0.266667
Li4c-H9.c00032_NODE_32..1	class-Polyketide:T1PKS	201316	1771	1	63940	BGC0001856.0	0.467742
Li4c-F8.c00028_NODE_28..1	class-Polyketide:T1PKS	201316	1771	1	64005	BGC0001856.0	0.467742
Li3d-F5.c00019_NODE_19..1	class-Saccharide:oligosaccharide	201316	1907	0	79014
JGO2c-A7.c00001_NODE_1_..2	class-Terpene:terpene	201317	2255	0	83510	BGC0001960.0	0.724138
Li1c-H4.c00013_NODE_13..3	class-Other:furan	201322	1805	0	21002
Li3d-F5.c00001_NODE_1_..3	class-Polyketide:T1PKS	201331	1215	0	46570	BGC0001063.0	1
Li4c-G1.c00002_NODE_2_..1	class-Terpene:terpene	201334	516	0	19771
JGO2c-A7.c00001_NODE_1_..1	class-Polyketide:T2PKS	201339	1770	0	71844	BGC0002016.0	0.777778
Li4c-A12.c00005_NODE_5_..1	class-RiPP:bacteriocin	201348	1996	0	72500	BGC0001500.0	0.540541
Li2c-B6.c00027_NODE_27..1	class-Polyketide:T1PKS	201355	1455	1	28297	BGC0000106.0	0.625
Li2c-H8.c00026_NODE_26..1	class-Saccharide:oligosaccharide	201358	1908	1	55578	BGC0002021.0	0.769231
JGO2c-G9.c00011_NODE_11..1	class-Other:other	201374	1486	0	83351	BGC0000296.0	0.892857
Li4c-D11.c00032_NODE_32..1	class-NRP:generic	201394	1147	1	25995	BGC0001818.0	0.347826
Li1c-D4.c00002_NODE_2_..1	class-NRP:generic	201394	1208	0	44041	BGC0001593.0	0.418182
Li1c-D3.c00076_NODE_76..1	class-NRP:generic	201394	1223	1	33238	BGC0001818.0	0.347826
Li3c-G4.c00010_NODE_10..1	class-NRP:generic	201394	1380	0	44104	BGC0001764.0	0.333333
Li4c-G5.c00023_NODE_23..2	class-Polyketide:T1PKS	201395	858	1	73577	BGC0000123.0	0.785714
Li1c-H6.c00029_NODE_29..1	class-Polyketide:T1PKS	201395	1065	1	77443	BGC0000123.0	0.75
Li2c-F8.c00009_NODE_9_..1	class-Polyketide:T1PKS	201395	1355	0	91746	BGC0000123.0	0.75
Li1c-A11.c00019_NODE_19..2	class-Polyketide:T1PKS	201395	1387	0	89048	BGC0000123.0	0.785714
Li2c-F5.c00018_NODE_18..3	class-Polyketide:T1PKS	201395	1567	1	81800	BGC0000123.0	0.785714
Li2c-F6.c00018_NODE_18..3	class-Polyketide:T1PKS	201395	1660	1	60522	BGC0000123.0	0.75
Li4c-A8.c00002_NODE_2_..2	class-RiPP:LAP	201396	476	0	23968	BGC0001797.0	0.809524
Li2c-D4.c00016_NODE_16..2	class-RiPP:LAP	201396	508	0	23953	BGC0001797.0	0.809524
JGO2c-B2.c00004_NODE_4_..1	class-RiPP:LAP	201396	543	0	23899	BGC0001797.0	0.809524
Li1c-D3.c00062_NODE_62..1	class-RiPP:LAP	201396	559	0	23887	BGC0001797.0	0.809524
Li4c-D11.c00198_NODE_19..1	class-RiPP:LAP	201396	812	1	12142	BGC0001797.0	0.571429
JGO2c-C5.c00004_NODE_4_..2	class-Polyketide:T2PKS	201403	922	0	72498	BGC0000235.0	0.95
JGO2c-E10.c00010_NODE_10..3	class-Polyketide:T2PKS	201403	1428	0	72498	BGC0002016.0	0.777778
Li1c-H3.c00037_NODE_37..1	class-Polyketide:T1PKS	201416	2236	1	29091
Li2c-F3.c00032_NODE_32..1	class-Polyketide:PKS-like	201425	1334	1	42495	BGC0000394.0	0.642857
Li4c-G7.c00032_NODE_32..1	class-Polyketide:PKS-like	201425	1431	1	45742	BGC0000394.0	0.642857
Li2c-D4.c00010_NODE_10..1	class-Polyketide:PKS-like	201425	1444	1	42710	BGC0000394.0	0.642857
Li4c-C11.c00024_NODE_24..1	class-Polyketide:PKS-like	201425	1448	1	42615	BGC0000394.0	0.642857
Li1c-H4.c00006_NODE_6_..4	class-NRP:generic	201425	1877	0	104342	BGC0000414.0	0.875
Li2c-H7.c00031_NODE_31..1	class-Polyketide:T1PKS	201429	1705	1	44306
JGO2c-E10.c00033_NODE_33..1	class-Polyketide:transAT-PKS	201434	1322	1	52553	BGC0000175.0	0.611111
Li3c-A4.c00037_NODE_37..1	class-Polyketide:transAT-PKS	201434	1339	1	66819	BGC0000175.0	0.611111
JGO2c-C9.c00030_NODE_30..1	class-Polyketide:transAT-PKS	201434	1507	1	91425	BGC0000175.0	0.611111
Li4c-H4.c00034_NODE_34..1	class-Polyketide:transAT-PKS	201434	1539	1	57733	BGC0000175.0	0.611111
JGO2c-F6.c00037_NODE_37..1	class-Polyketide:transAT-PKS	201434	1669	1	73024	BGC0000175.0	0.333333
JGO2c-C8.c00038_NODE_38..1	class-Polyketide:transAT-PKS	201434	1669	1	73024	BGC0000175.0	0.333333
Li2c-D1.c00001_NODE_1_..1	class-RiPP:LAP	201434	1707	1	99948	BGC0000175.0	0.611111
JGO2c-F5.c00016_NODE_16..1	class-RiPP:LAP	201434	1720	0	99928	BGC0000175.0	0.611111
Li3c-A9.c00023_NODE_23..1	class-RiPP:LAP	201434	1737	1	99958	BGC0000175.0	0.611111
JGO2c-C7.c00017_NODE_17..2	class-RiPP:LAP	201434	1737	1	99963	BGC0000175.0	0.611111
Li4c-H7.c00079_NODE_79..1	class-NRP:NRPS-like	201434	1756	1	35155	BGC0000175.0	0.388889
JGO2c-E4.c00005_NODE_5_..1	class-Other:phenazine	201446	1179	0	20510	BGC0001302.0	0.391304
Li2c-D10.c00021_NODE_21..2	class-Other:phenazine	201446	1196	0	20408	BGC0000934.0	0.304348
Li4c-E11.c00004_NODE_4_..1	class-Other:phenazine	201446	1325	1	33870	BGC0001080.0	0.388889
Li2c-F3.c00037_NODE_37..1	class-Polyketide:T3PKS	201446	1364	1	20278	BGC0000934.0	0.304348
Li4c-H8.c00031_NODE_31..1	class-NRP:NRPS-like	201460	879	0	43372
Li1c-F3.c00009_NODE_9_..1	class-NRP:NRPS-like	201460	900	1	25532
Li1c-H2.c00019_NODE_19..1	class-NRP:NRPS-like	201460	915	0	43372
Li2c-G9.c00018_NODE_18..1	class-NRP:NRPS-like	201460	915	0	43390
Li4c-F2.c00010_NODE_10..1	class-NRP:NRPS-like	201460	1002	0	43390
Li4c-A8.c00023_NODE_23..1	class-NRP:NRPS-like	201460	1076	0	43390
Li1c-D3.c00017_NODE_17..1	class-NRP:NRPS-like	201460	1202	1	39006
Li4c-D11.c00001_NODE_1_..1	class-NRP:NRPS-like	201460	1314	0	43390
JGO2c-B2.c00008_NODE_8_..1	class-NRP:NRPS-like	201460	1338	0	43372
Li2c-G8.c00003_NODE_3_..2	class-Terpene:terpene	201460	1858	0	64571	BGC0001911.0	0.9
Li2c-E11.c00004_NODE_4_..2	class-Terpene:terpene	201460	1858	0	65157	BGC0001911.0	0.9
Li3c-D8.c00009_NODE_9_..1	class-RiPP:linaridin	201463	572	1	19420
JGO2c-F10.c00010_NODE_10..1	class-RiPP:linaridin	201463	572	0	20609
Li2c-H6.c00029_NODE_29..1	class-RiPP:linaridin	201463	719	1	16310
JGO2c-E11.c00002_NODE_2_..4	class-RiPP:linaridin	201463	725	0	20609
JGO2c-H9.c00003_NODE_3_..4	class-RiPP:linaridin	201463	725	0	20609
Li4c-A11.c00003_NODE_3_..2	class-RiPP:linaridin	201463	725	0	20609
JGO2c-G8.c00005_NODE_5_..4	class-RiPP:linaridin	201463	725	0	20609
Li2c-A10.c00092_NODE_92..1	class-RiPP:linaridin	201463	725	0	20609
JGO2c-E7.c00003_NODE_3_..2	class-RiPP:linaridin	201463	725	0	20609
JGO2c-C11.c00013_NODE_13..2	class-RiPP:linaridin	201463	726	0	20609
JGO2c-C3.c00003_NODE_3_..4	class-RiPP:linaridin	201463	726	0	20609
JGO2c-B8.c00006_NODE_6_..2	class-RiPP:linaridin	201463	726	0	20609
JGO2c-C2.c00003_NODE_3_..4	class-RiPP:linaridin	201463	726	0	20609
Li2c-D11.c00007_NODE_7_..1	class-RiPP:linaridin	201463	726	0	20609
JGO2c-D10.c00003_NODE_3_..2	class-RiPP:linaridin	201463	726	0	20609
JGO2c-B10.c00006_NODE_6_..2	class-RiPP:linaridin	201463	726	0	20609
Li1c-F5.c00001_NODE_1_..6	class-RiPP:linaridin	201463	726	0	20609
Li1c-F6.c00006_NODE_6_..1	class-RiPP:linaridin	201463	726	0	20609
JGO2c-E9.c00006_NODE_6_..2	class-RiPP:linaridin	201463	726	0	20609
JGO2c-C10.c00003_NODE_3_..4	class-RiPP:linaridin	201463	726	0	20609
JGO2c-D6.c00001_NODE_1_..2	class-RiPP:linaridin	201463	728	0	20609
Li1c-D11.c00001_NODE_1_..6	class-RiPP:linaridin	201463	729	0	20609
Li2c-C12.c00004_NODE_4_..2	class-RiPP:linaridin	201463	729	0	20609
Li3c-C8.c00003_NODE_3_..4	class-RiPP:linaridin	201463	729	0	20609
Li3c-D3.c00002_NODE_2_..4	class-RiPP:linaridin	201463	729	0	20609
Li1c-D9.c00003_NODE_3_..4	class-RiPP:linaridin	201463	729	0	20609
JGO2c-E3.c00003_NODE_3_..2	class-RiPP:linaridin	201463	729	0	20609
Li1c-G9.c00001_NODE_1_..2	class-RiPP:linaridin	201463	729	0	20609
Li2c-E9.c00003_NODE_3_..2	class-RiPP:linaridin	201463	729	0	20609
Li1c-E2.c00001_NODE_1_..2	class-RiPP:linaridin	201463	729	0	20609
Li2c-C10.c00001_NODE_1_..1	class-RiPP:linaridin	201463	744	1	20393
Li4c-B5.c00001_NODE_1_..2	class-RiPP:linaridin	201463	744	0	20567
Li2c-C11.c00015_NODE_15..3	class-RiPP:linaridin	201463	744	0	20567
JGO2c-F12.c00002_NODE_2_..4	class-RiPP:linaridin	201463	747	0	20609
JGO2c-D5.c00001_NODE_1_..2	class-RiPP:linaridin	201463	747	0	20609
JGO2c-B1.c00002_NODE_2_..4	class-RiPP:linaridin	201463	747	0	20609
Li1c-D4.c00003_NODE_3_..7	class-RiPP:linaridin	201463	771	0	20609
Li1c-H6.c00021_NODE_21..1	class-RiPP:linaridin	201463	775	0	20905	BGC0001188.0	0.666667
Li4c-F12.c00026_NODE_26..1	class-RiPP:linaridin	201463	777	0	20912	BGC0001188.0	0.666667
Li4c-F8.c00019_NODE_19..1	class-RiPP:linaridin	201463	784	0	20905	BGC0001188.0	0.666667
Li4c-H9.c00018_NODE_18..1	class-RiPP:linaridin	201463	784	0	20905	BGC0001188.0	0.666667
Li1c-A11.c00024_NODE_24..1	class-RiPP:linaridin	201463	784	0	20905	BGC0001188.0	0.666667
Li1c-F2.c00009_NODE_9_..1	class-RiPP:linaridin	201463	785	1	16917
Li2c-F8.c00005_NODE_5_..1	class-RiPP:linaridin	201463	788	0	20910	BGC0001188.0	0.666667
Li4c-G5.c00022_NODE_22..1	class-RiPP:linaridin	201463	791	0	20910	BGC0001188.0	0.666667
Li2c-A11.c00035_NODE_35..1	class-RiPP:linaridin	201463	792	0	20543
JGO2c-F4.c00004_NODE_4_..2	class-RiPP:linaridin	201463	798	0	20609
JGO2c-B4.c00004_NODE_4_..2	class-RiPP:linaridin	201463	798	0	20609
Li1c-C1.c00008_NODE_8_..2	class-RiPP:linaridin	201463	806	0	20609
Li2c-F5.c00017_NODE_17..1	class-RiPP:linaridin	201463	813	0	20905	BGC0001188.0	0.666667
Li2c-F6.c00004_NODE_4_..2	class-RiPP:linaridin	201463	813	0	20905	BGC0001188.0	0.666667
JGO2c-E12.c00020_NODE_20..2	class-RiPP:linaridin	201463	819	0	20609
Li1c-A4.c00011_NODE_11..2	class-RiPP:linaridin	201463	819	0	20609
JGO2c-G4.c00003_NODE_3_..2	class-RiPP:linaridin	201463	830	0	20609
JGO2c-D3.c00003_NODE_3_..2	class-RiPP:linaridin	201463	830	0	20609
JGO2c-E1.c00002_NODE_2_..2	class-RiPP:linaridin	201463	830	0	20609
Li2c-F4.c00038_NODE_38..1	class-RiPP:linaridin	201463	853	1	27978
Li4c-E11.c00184_NODE_18..1	class-RiPP:linaridin	201463	1042	1	12141
Li4c-F11.c00006_NODE_6_..1	class-RiPP:linaridin	201463	1188	0	20552
JGO2c-C6.c00031_NODE_31..1	class-RiPP:linaridin	201463	1256	1	14700
Li1c-D4.c00009_NODE_9_..1	class-Other:other	201463	1366	0	40651	BGC0000296.0	0.571429
Li3c-D8.c00033_NODE_33..1	class-Other:ladderane	201466	1132	1	51028	BGC0000429.0	0.428571
Li4c-F10.c00023_NODE_23..1	class-Other:other	201472	424	0	81174	BGC0002014.0	0.966667
Li1c-F10.c00173_NODE_17..1	class-Polyketide:T1PKS	201475	835	1	14397	BGC0000028.0	0.777778
Li2c-B6.c00005_NODE_5_..1	class-Polyketide:T1PKS	201475	850	1	30014	BGC0000028.0	0.833333
Li2c-C12.c00030_NODE_30..1	class-Polyketide:T1PKS	201475	862	1	21373	BGC0000028.0	0.833333
Li1c-G9.c00041_NODE_41..1	class-Polyketide:T1PKS	201475	882	1	21059	BGC0000028.0	0.833333
Li1c-D9.c00044_NODE_44..1	class-Polyketide:T1PKS	201475	883	1	21059	BGC0000028.0	0.833333
Li2c-E9.c00044_NODE_44..1	class-Polyketide:T1PKS	201475	883	1	21059	BGC0000028.0	0.833333
Li2c-D8.c00340_NODE_34..1	class-Polyketide:T1PKS	201475	890	1	8413	BGC0000028.0	0.444444
Li4c-G1.c00057_NODE_57..1	class-Polyketide:T1PKS	201475	975	1	34520	BGC0000074.0	0.466667
JGO2c-B12.c00004_NODE_4_..1	class-Polyketide:T1PKS	201475	981	1	27958	BGC0000028.0	0.833333
JGO2c-D9.c00020_NODE_20..1	class-Polyketide:T1PKS	201475	1044	1	29637	BGC0000028.0	0.833333
JGO2c-A8.c00041_NODE_41..1	class-Polyketide:T1PKS	201475	1078	1	30088	BGC0000028.0	0.833333
Li1c-D10.c00054_NODE_54..1	class-Polyketide:T1PKS	201475	1093	1	30169	BGC0000028.0	0.833333
JGO2c-G6.c00004_NODE_4_..2	class-Polyketide:T1PKS	201475	1095	1	62045	BGC0000028.0	0.833333
Li2c-A10.c00125_NODE_12..1	class-Polyketide:T1PKS	201475	1099	1	25028	BGC0000028.0	0.833333
Li4c-H2.c00098_NODE_98..1	class-Polyketide:T1PKS	201475	1108	1	14510	BGC0000028.0	0.444444
Li1c-E3.c00005_NODE_5_..2	class-Polyketide:T1PKS	201475	1127	1	62272	BGC0000028.0	0.833333
Li1c-C1.c00010_NODE_10..5	class-Polyketide:T1PKS	201475	1168	1	41511	BGC0000028.0	0.833333
JGO2c-C4.c00009_NODE_9_..1	class-Polyketide:T1PKS	201475	1229	1	30032	BGC0000028.0	0.833333
Li3c-G4.c00016_NODE_16..1	class-Polyketide:T1PKS	201475	1366	1	59733
Li1c-A9.c00032_NODE_32..1	class-Polyketide:T1PKS	201475	1409	1	38670	BGC0001537.0	0.733333
Li4c-G11.c00003_NODE_3_..1	class-NRP:generic	201479	1505	0	51817
Li2c-D10.c00010_NODE_10..1	class-NRP:generic	201479	2008	0	59427
Li2c-F6.c00033_NODE_33..1	class-Polyketide:T1PKS	201498	1607	1	74168	BGC0001856.0	0.467742
Li2c-F5.c00029_NODE_29..1	class-Polyketide:T1PKS	201498	1611	1	65459	BGC0001856.0	0.467742
Li1c-H6.c00031_NODE_31..1	class-Polyketide:T1PKS	201498	1695	1	61060	BGC0001856.0	0.467742
Li4c-C4.c00008_NODE_8_..1	class-Polyketide:T1PKS	201511	1091	1	18672	BGC0000140.0	0.363636
Li3c-A7.c00062_NODE_62..1	class-Polyketide:T1PKS	201511	1339	1	26286
JGO1c-G8.c00091_NODE_91..1	class-Polyketide:T1PKS	201511	1405	1	31680	BGC0000144.0	0.265306
JGO2c-E2.c00013_NODE_13..1	class-Polyketide:T1PKS	201511	1486	1	41025	BGC0000144.0	0.22449
Li4c-H2.c00027_NODE_27..1	class-Polyketide:T1PKS	201511	1963	1	48689	BGC0001694.0	0.375
Li2c-B6.c00029_NODE_29..1	class-Polyketide:hglE-KS	201515	1635	1	37442	BGC0001213.0	0.592593
Li2c-F7.c00037_NODE_37..1	class-Polyketide:T1PKS	201522	1519	1	25732	BGC0001666.0	0.428571
Li4c-F1.c00019_NODE_19..1	class-Polyketide:T3PKS	201535	642	0	41050	BGC0001077.0	0.714286
Li2c-E7.c00041_NODE_41..1	class-Polyketide:T3PKS	201535	653	0	41050	BGC0001077.0	0.714286
Li2c-D2.c00020_NODE_20..1	class-RiPP:thiopeptide	201535	1256	1	34147	BGC0001077.0	0.857143
JGO2c-F6.c00003_NODE_3_..2	class-Saccharide:oligosaccharide	201542	494	0	81509	BGC0001438.0	0.970588
JGO2c-C8.c00003_NODE_3_..2	class-Saccharide:oligosaccharide	201542	621	0	81509	BGC0001438.0	0.970588
Li3c-A9.c00003_NODE_3_..2	class-Saccharide:oligosaccharide	201542	667	0	81509	BGC0001438.0	0.970588
JGO2c-C9.c00003_NODE_3_..1	class-Saccharide:oligosaccharide	201542	765	0	81508	BGC0001438.0	0.970588
JGO2c-C7.c00002_NODE_2_..2	class-Saccharide:oligosaccharide	201542	771	0	81497	BGC0001438.0	0.970588
JGO2c-F5.c00002_NODE_2_..2	class-Saccharide:oligosaccharide	201542	853	0	81509	BGC0001438.0	0.970588
Li2c-D1.c00025_NODE_25..1	class-Saccharide:oligosaccharide	201542	1321	1	39042	BGC0001438.0	0.911765
Li3c-D8.c00003_NODE_3_..3	class-Saccharide:oligosaccharide	201542	1335	1	92869	BGC0001438.0	0.970588
JGO2c-F10.c00014_NODE_14..1	class-Saccharide:oligosaccharide	201542	1635	0	123231	BGC0001438.0	0.970588
Li4c-E11.c00319_NODE_31..1	class-Polyketide:T1PKS	201545	1151	1	8666	BGC0000115.0	0.454545
Li4c-H5.c00001_NODE_1_..2	class-Polyketide:T2PKS	201548	1775	0	72495	BGC0000227.0	0.675676
Li2c-F1.c00004_NODE_4_..2	class-Polyketide:T2PKS	201548	1993	1	40466	BGC0000195.0	0.6875
Li2c-H6.c00009_NODE_9_..1	class-Polyketide:T3PKS	201556	880	1	74340	BGC0001807.0	0.589744
Li2c-B6.c00022_NODE_22..1	class-Polyketide:T1PKS	201568	2316	0	49190	BGC0000052.0	0.428571
JGO2c-A7.c00024_NODE_24..1	class-Other:arylpolyene	201578	857	0	41128	BGC0000698.0	0.896552
Li3c-C3.c00324_NODE_32..1	class-Other:siderophore	201585	421	1	6069	BGC0001478.0	1
Li4c-H5.c00024_NODE_24..1	class-Other:siderophore	201585	421	1	8273	BGC0001478.0	1
Li4c-F9.c00044_NODE_44..1	class-Other:siderophore	201585	421	1	8396	BGC0001478.0	1
JGO2c-H2.c00024_NODE_24..1	class-Other:siderophore	201585	421	1	8615	BGC0001478.0	1
Li2c-F7.c00031_NODE_31..1	class-Other:siderophore	201585	421	1	9108	BGC0001478.0	1
Li2c-E10.c00004_NODE_4_..1	class-Other:siderophore	201585	421	1	9672	BGC0001478.0	1
Li1c-D3.c00325_NODE_32..1	class-Other:siderophore	201585	445	1	5954
Li4c-E11.c00454_NODE_45..1	class-Other:siderophore	201585	449	1	6190
Li2c-G11.c00305_NODE_30..1	class-Other:siderophore	201585	476	1	6111
Li4c-G5.c00004_NODE_4_..1	class-Other:siderophore	201585	492	1	8457	BGC0001478.0	1
Li1c-A11.c00028_NODE_28..1	class-Other:siderophore	201585	492	1	8588	BGC0001478.0	1
Li1c-C4.c00018_NODE_18..1	class-Other:siderophore	201585	492	1	8976	BGC0001478.0	1
Li4c-G8.c00021_NODE_21..1	class-Other:siderophore	201585	492	1	9011	BGC0001478.0	1
Li4c-F8.c00010_NODE_10..1	class-Other:siderophore	201585	492	1	9186	BGC0001478.0	1
Li4c-H9.c00008_NODE_8_..1	class-Other:siderophore	201585	492	1	9186	BGC0001478.0	1
Li2c-F8.c00030_NODE_30..1	class-Other:siderophore	201585	492	1	9209	BGC0001478.0	1
Li1c-H6.c00020_NODE_20..1	class-Other:siderophore	201585	492	1	9222	BGC0001478.0	1
Li2c-F6.c00019_NODE_19..1	class-Other:siderophore	201585	492	1	9258	BGC0001478.0	1
Li2c-F5.c00022_NODE_22..1	class-Other:siderophore	201585	492	1	9258	BGC0001478.0	1
Li4c-F12.c00003_NODE_3_..1	class-Other:siderophore	201585	492	1	9410	BGC0001478.0	1
Li1c-H9.c00183_NODE_18..1	class-Other:siderophore	201585	493	1	6416
Li3c-D5.c00002_NODE_2_..1	class-Other:siderophore	201585	532	0	14696
[truncated: 6,542 more rows]
