# Supplementary material for: A Genomic Survey of the Natural Product Biosynthetic Potential of Actinomycetes Isolated from New Zealand Lichens
Source: mSystems. 2023 Feb 7;8(2):e01030-22. doi: 10.1128/msystems.01030-22 (PMC10134820; doi:10.1128/msystems.01030-22)
Supplement: DATA SET S3 [file msystems.01030-22-s0003.xlsx]

## Sheet: Data Set S3
Predicted functions and sequence alignment of the selected genes in the Li3d-B6_r1c5 region
ORF	aa size	proposed function	homologous BGC0000073 ORF (identity, similarity)	homologous NZ_FPJG01000006.region021 ORF (identity, similarity)
ctg1_716	912	AAA family ATPase		WP_245805378.1 (0.34,0.5)
ctg1_717	401	glycosyl transferase		WP_177328966.1 (0.43,0.59)
ctg1_718	222	hypothetical protein		WP_072480226.1 (0.31,0.56)
ctg1_719	445	histidine kinase		WP_084743101.1 (0.31,0.4)
ctg1_720	218	LuxR family DNA-binding response regulator		WP_072480221.1 (0.65,0.78)
ctg1_721	2709	PKS	HlsG (0.34,0.42)	WP_218177801.1 (0.36,0.46)
ctg1_722	2982	PKS	HlsA (0.4,0.51)	BT341_RS34440 (0.44,0.55)
ctg1_723	15813	PKS
ctg1_724	5342	PKS	HlsD (0.44,0.58)	WP_245805218.1 (0.53,0.67)
ctg1_725	7508	PKS	HlsB (0.42,0.55)	BT341_RS47010 (0.43,0.54)
ctg1_726	5132	PKS	HlsC (0.5,0.63)	WP_084743100.1 (0.5,0.64)
ctg1_727	3460	PKS	HlsE (0.44,0.56)	BT341_RS34440 (0.43,0.54)
ctg1_728	4930	PKS	HlsF (0.47,0.61)	WP_072480211.1 (0.47,0.6)
ctg1_729	269	hypothetical protein
ctg1_730	1047	NRPS
ctg1_731	411	cytochrome P450	HlsI (0.3,0.45)
ctg1_732	262	ABC transporter ATP-binding protein
ctg1_733	655	hypothetical protein
ctg1_734	180	DUF1707 domain-containing protein
ctg1_735	63	hypothetical protein
ctg1_736	529	acyl-CoA carboxylase subunit beta
ctg1_737	252	alpha/beta fold hydrolase		WP_072480228.1 (0.57,0.7)
							Stachelhaus analysis of the A domains on Li4c-G7_r1c4, A5145 (BGC0000291), Daptomycin (BGC0000336) and Taromycin (BGC0000439)
Predicted functions and sequence alignment of the selected genes in the Li4c-G7_r1c4 region
ORF	aa size	proposed function	homologous BGC0000291 ORF	homologous BGC0000336 ORF	homologous BGC0000439 ORF		position	(Stachelhaus sequence)
			(identity, similarity)	(identity, similarity)	(identity, similarity)			Substrate
ctg9_271	599	fatty acyl-AMP ligase	LptEF	DptE	Tar4			BGC218-3	A54145	Daptomycin	Taromycin
			(0.43, 0.55)	(0.46, 0.61)	(0.44, 0.57)		1	(DAycVAAVeK)	(DVALVGVVQK)	(DVSSIGAVEK)	(DVSSIGAVEK)
ctg9_272	85	acyl carrier protein						Ala	Trp	Trp	6-Cl-Trp
							2	(DmaKVASVNK)	(DLVKVASVNK)	(DLTKLGDVNK)	(DLTKLGDVNK)
ctg9_273	6292	non-ribosomal peptide synthetase	LptA	DptA	Tar8			D-X	D-Glu	D-Asn	D-Asp
			(0.59, 0.7)	(0.45, 0.59)	(0.45, 0.58)		3	(DLTKVGDVNK)	(DLTKVGDVNK)	(DLTKLGAVNK)	(DLTKLGAVNK)
ctg9_274	2128	non-ribosomal peptide synthetase	LptB	DptD	Tar10			hAsn	hAsn	Asp	Asp
			(0.6, 0.71)	(0.42, 0.56)	(0.42, 0.55)		4	(DFWSVGMVHK)	(DFWSVGMVHK)	(DFWSVGMVHK)	(DFWSVGMVHK)
ctg9_275	5277	amino acid adenylation domain-containing protein	LptC	DptA	Tar8			Thr	Thr	Thr	Thr
			(0.63, 0.73)	(0.36, 0.47)	(0.37, 0.47)		5	(DILQLGVIWK)	(DILQLGVIWK)	(DILQLGVIWK)	(DILQLGVIWK)
ctg9_276	2406	non-ribosomal peptide synthetase	LptD	DptD	Tar10			Sar	Sar	Gly	Gly
			(0.6, 0.72)	(0.51, 0.65)	(0.51, 0.65)		6	(DvFcVAAVyK)	(DvFnLalVFK)	(DtwDmGyVDK)	(DtwDmGyVDK)
ctg9_277	78	protein mbtH	LptG	DptG	Tar11			Ala	Ala	Orn	Orn
			(0.69, 0.78)	(0.62, 0.77)	(0.63, 0.76)		7	(DLTpvGAVNK)	(DLTKvGAVNK)	(DLTKLGAVNK)	(DLTKLGAVNK)
ctg9_278	289	alpha/beta hydrolase	LptH	DptH				Asp	Asp	Asp	Asp
			(0.53, 0.68)	(0.48, 0.61)			8	(DAwDaGtVDK)	(DAwDaGtVDK)	(DvvSaAfVYK)	(DvvSaAfVYK)
ctg9_279	347	methyltransferase domain-containing protein	LptI	DptI	Tar12			D-Lys	D-Lys	D-Ala	D-Ala
			(0.39, 0.52)	(0.51, 0.62)	(0.54, 0.66)		9	(DLTKIGAVNK)	(DLTKIGAVNK)	(DLTKLGAVNK)	(DLTKLGAVNK)
ctg9_280	320	TauD/TfdA family dioxygenase	LptJ					Asp	MeAsp	Asp	Asp
			(0.64, 0.73)				10	(DILQLGLVWK)	(DILQLGLVWK)	(DILQVGmIWK)	(DILQVGmIWK)
ctg9_281	280	FkbM family methyltransferase	LptK					Gly	Gly	Gly	Gly
			(0.64, 0.72)				11	(DLTKVGDVsK)	(DLTKVGDVsK)	(DVWHISLVDK)	(DVWHISLVDK)
ctg9_282	319	TauD/TfdA family dioxygenase	LptL					D-Asn	D-Asn	D-ser	D-Ala
			(0.64, 0.76)				12	(DlGKTGVvnK)	(DlGKTGVvnK)	(DlGKTGVinK)	(DlGKTGVinK)
ctg9_283	315	ATP-binding cassette domain-containing protein	LptM	DptM	Tar3			Glu	3-MeGlu	3-MeGlu	3mGlu
			(0.56, 0.65)	(0.61, 0.72)	(0.54, 0.66)		13	(DVQYvgHVVK)	(DglFvGiAVK)	(DAWTttGVgK)	(DAWTttGVgK)
ctg9_284	286	transport permease protein	LptN	DptN	Tar2			Pro	Ile	Kyn	4-Cl-Kyn
			(0.6, 0.75)	(0.55, 0.73)	(0.53, 0.69)			monomer predicted	monomer observed
Predicted functions and sequence alignment of the selected genes in the Li3d-F5_r28c1 region
ORF	aa size	proposed function	homologous BGC0000326 ORF
			(identity, similarity)
ctg16_32	300	prephenate dehydrogenase	AAK81837.1
			(0.49 ,0.59)
ctg16_33	444		AAK81836.1
			(0.66 ,0.74)
ctg16_34	368	4-hydroxyphenylpyruvate dioxygenase	AAK81835.1
			(0.6 ,0.72)
ctg16_35	366	alpha-hydroxy-acid oxidizing protein	AAK81834.1
			(0.74 ,0.84)
ctg16_36	82	ferredoxin	AAK81833.1
			(0.35 ,0.63)
ctg16_37	408	cytochrome P450	AAK81832.1
			(0.57 ,0.68)
ctg16_38	390	cytochrome P450	AAK81831.1
			(0.58 ,0.69)
ctg16_39	503	halogenase	AAK81830.1
			(0.76 ,0.85)
ctg16_40	428	cation:proton antiporter	AAK81829.1
			(0.67 ,0.78)
ctg16_41	75	MbtH family protein	AAK81828.1
			(0.77 ,0.88)
ctg16_42	2168	non-ribosomal peptide synthetase	AAK81827.1
			(0.57 ,0.7)
ctg16_43	4650	non-ribosomal peptide synthetase	AAK81826.1
			(0.56 ,0.68)
ctg16_44	1547	amino acid adenylation domain-containing protein	AAK81825.1
			(0.59 ,0.72)
ctg16_45	2196	amino acid adenylation domain-containing protein	AAK81824.1
			(0.55 ,0.68)
ctg16_46	651	ATP-binding cassette domain-containing protein	AAK81823.1
			(0.6 ,0.72)
ctg16_47	315	streptomycin biosynthesis protein	AAK81822.1
			(0.53 ,0.66)
